# Supplementary material for: Ethylene-induced transcriptional and hormonal responses at the onset of sugarcane ripening
Source: Sci Rep. 2017 Mar 7;7:43364. doi: 10.1038/srep43364 (PMC5339719; doi:10.1038/srep43364)
Supplement: Supplementary Dataset 1 [file srep43364-s2.xls]

## Sheet: Article
Ethylene-induced transcriptional and hormonal responses at the onset of sugarcane ripening
Camila P. Cunha, Guilherme G. Roberto, Renato Vicentini, Carolina G. Lembke, Glaucia M. Souza, Rafael V. Ribeiro, Eduardo C. Machado, Ana M. M. A. Lagôa, Marcelo Menossi
Supporting information - tables

## Sheet: Table S1
Table S1. Whole set of differentially expressed (DE) transcripts identified by microarray analysis (only sense probes are listed). The values represent log2 ratios. Genes with orthology to model grass species (Sorghum bicolor, Sb; and Oryza sativa, Os) and homology to Arabidopsis thaliana (At) are identified. The experiments are coded as following: leaves (L); upper internodes (UI); E (ethephon);…
NCBI acession	Probe ID	SAS	Ortholog (Sb/Os)	Ortholog (At)	LE11	LE51	LE55	UIE11	UIE51	UIE55	LA11	LA51	LA55	UIA11	UIA51	UIA55	Swiss-prot ID	GoMapMan
CA083335.1	GS1_SS_03948_18465	SCEPAM2012F04.g	Sb01g048750	AT1G01140	ND	ND	-0.9373	ND	ND	ND	ND	ND	-0.5875	ND	ND	ND	-	protein
CA143098.1	GS1_SS_00894_14222	SCRLLR1038D02.g	Sb07g025110	AT1G01225	ND	ND	ND	ND	ND	ND	ND	ND	ND	ND	1.4117	1.4352	-	not assigned
CA127623.1	GS1_SS_11318_15609	SCCCLR2C03C10.g	Sb05g021910	AT1G01420	ND	ND	ND	ND	ND	ND	ND	ND	ND	ND	ND	0.9195	-	secondary metabolism
CA069886.1	GS1_SS_21331_10483	SCSGAD1006B03.g	Sb07g002370	AT1G01420	ND	ND	ND	ND	ND	ND	ND	ND	ND	ND	1.8025	2.4461	-	secondary metabolism
CA150484.1	GS1_SS_24862_03016	SCBFRZ2018D12.g	Sb01g048760	AT1G01490	1.6252	ND	ND	ND	ND	ND	1.3912	ND	ND	ND	ND	ND	-	DNA
CA122023.1	GS1_SS_25238_08315	SCJFLR1073A01.g	Sb06g032110	AT1G01490	ND	ND	ND	ND	ND	ND	ND	-1.7401	ND	ND	ND	ND	-	DNA
CA143321.1	GS1_SS_06805_06778	SCQSRT2034D09.g	Sb04g033750	AT1G01800	0.8667	-1.1831	ND	2.3734	ND	1.6952	ND	-1.9987	-1.144	ND	ND	ND	-	misc
CA154901.1	GS1_SS_20816_04573	SCCCRZ3004F06.g	Sb01g033620	AT1G02170	ND	1.0093	ND	ND	ND	0.8238	ND	ND	ND	-0.6269	ND	1.14	-	protein
CA160611.1	GS1_SS_15996_18583	SCJLRZ3076A04.b	Sb01g020450	AT1G02260	ND	ND	ND	ND	ND	ND	ND	ND	ND	1.2789	0.9769	ND	-	not assigned
CA282977.1	GS1_SS_25366_12979	SCQGSD1048F05.g	Sb08g006240	AT1G02816	ND	ND	0.8578	ND	ND	ND	ND	ND	ND	ND	ND	ND	-	not assigned
CA260908.1	GS1_SS_24569_10121	SCQGRT3043F06.g	Sb05g022690	AT1G03070	ND	ND	ND	ND	ND	ND	ND	ND	-0.6897	ND	ND	ND	-	not assigned
CA110404.1	GS1_SS_20126_07391	SCVPHR1092C03.g	Sb08g020780	AT1G03080	ND	ND	ND	ND	ND	-1.0459	ND	ND	ND	ND	ND	ND	-	protein
CA162014.1	GS1_SS_15235_13077	SCQSRZ3037C10.g	Sb06g031660	AT1G03360	0.9239	ND	ND	ND	ND	ND	ND	ND	ND	ND	ND	ND	-	RNA
CA150455.1	GS1_SS_19618_15748	SCCCCL4013H06.g	Sb06g028140	AT1G03475	ND	ND	ND	-1.4025	ND	ND	ND	ND	ND	-1.5677	ND	ND	q42840	tetrapyrrole synthesis
CA173469.1	GS1_SS_17469_11499	SCUTSB1076D12.g	Sb01g036240	AT1G03600	ND	ND	ND	ND	ND	1.361	ND	ND	ND	-0.9532	ND	ND	-	PS
CA101447.1	GS1_SS_04495_09845	SCEQRT1033H09.g	Sb02g008640	AT1G03860	ND	-1.214	ND	ND	ND	ND	ND	-0.9604	ND	ND	ND	ND	-	mitochondrial electron transport
CA081586.1	GS1_SS_07488_14290	SCRURT2009G03.g	Sb01g031090	AT1G04110	-1.084	ND	-0.9248	ND	-0.923	-0.9651	ND	ND	ND	ND	ND	ND	-	protein
CA139092.1	GS1_SS_07042_18864	SCEQRT2093D08.g	Sb01g014120	AT1G04240	ND	ND	ND	ND	ND	ND	ND	3.3896	1.8578	-2.2408	ND	ND	q75gk1	RNA
CA102016.1	GS1_SS_05053_15269	SCCCRZ2C04D05.g	Sb02g004670	AT1G04240	ND	ND	ND	ND	ND	ND	-1.3096	ND	-0.654	ND	ND	ND	q6zl57	RNA
CA127515.1	GS1_SS_23522_14785	SCEPLR1008A10.g	Sb08g020590	AT1G04240	-1.5835	ND	ND	ND	ND	ND	-2.4379	ND	ND	ND	ND	ND	p0c133	RNA
CA245746.1	GS1_SS_23664_10790	SCEZFL5083E02.g	Sb02g010160	AT1G04570	ND	ND	ND	ND	ND	ND	-1.7933	ND	ND	ND	ND	ND	-	transport
CA147127.1	GS1_SS_14493_11369	SCCCRZ1004G06.g	Sb10g002950	AT1G04870	1.0554	-1.3894	ND	ND	-0.884	ND	1.1904	-1.114	0.7993	ND	ND	ND	-	misc
CA085316.1	GS1_SS_02157_11793	SCJLAM2091B03.g	Sb04g017850	AT1G04880	ND	ND	ND	ND	ND	ND	-1.195	ND	ND	ND	ND	ND	-	RNA
CA073654.1	GS1_SS_02122_15843	SCEQAM1036A06.g	Sb03g043900	AT1G04920	ND	ND	ND	ND	ND	-1.2797	-1.2656	ND	ND	ND	ND	ND	p31927	major CHO metabolism
CA096138.1	GS1_SS_04898_15762	SCCCLR1077G10.g	Sb02g026300	AT1G04980	ND	-1.3511	ND	ND	ND	ND	ND	-1.2196	ND	ND	ND	ND	-	redox
CA156509.1	GS1_SS_15407_10085	SCEPRZ3048H11.g	Sb02g013070	AT1G05000	ND	ND	ND	ND	1.1203	0.9421	ND	ND	ND	ND	ND	ND	-	protein
CA135034.1	GS1_SS_12458_08039	SCJLRT1014G05.g	Sb10g006850	AT1G05000	ND	ND	ND	0.9642	ND	ND	-1.0806	ND	ND	ND	ND	ND	-	protein
CA121481.1	GS1_SS_24926_20825	SCEZLR1009E06.g	Sb04g034520	AT1G05010	ND	ND	ND	ND	ND	ND	ND	-1.0514	ND	0.9974	ND	ND	q40634	hormone metabolism
CA158508.1	GS1_SS_17826_13484	SCRFAM1028E04.g	Sb01g003290	AT1G05180	ND	ND	ND	ND	ND	ND	-1.2267	ND	ND	ND	ND	ND	-	hormone metabolism
CA125282.1	GS1_SS_22510_03436	SCRFLR1034H12.g	Sb01g035090	AT1G05190	-0.7501	ND	ND	ND	ND	ND	-1.144	ND	ND	ND	ND	ND	-	protein
CA167234.1	GS1_SS_12380_11524	SCCCSB1004C06.g	Sb02g000430	AT1G05200	ND	ND	ND	ND	ND	ND	-1.1399	ND	-0.7972	ND	ND	ND	-	signalling
CA252520.1	GS1_SS_24140_00113	SCVPFL1138E03.b	Sb10g027370	AT1G05200	ND	0.8634	ND	ND	ND	ND	ND	ND	ND	ND	0.8924	ND	-	signalling
CA155103.1	GS1_SS_13236_18042	SCEZRT2020H09.g	Sb01g049140	AT1G05260	ND	ND	ND	ND	ND	1.2312	ND	ND	ND	ND	ND	1.5352	-	stress
CA140077.1	GS1_SS_06839_14194	SCEZRT2019F10.g	Sb10g011530	AT1G05260	ND	ND	ND	ND	ND	ND	-1.0835	ND	ND	ND	ND	ND	p37834	stress
CA130795.1	GS1_SS_09393_12844	SCCCCL3004D04.b	Sb01g042670	AT1G05370	ND	ND	ND	0.8121	ND	ND	ND	ND	ND	0.7005	ND	ND	-	not assigned
CA131079.1	GS1_SS_15469_02254	SCSBRZ2021A04.g	Sb06g021190	AT1G05710	0.9686	1.125	0.9852	0.7139	ND	ND	ND	ND	ND	ND	ND	ND	-	hormone metabolism
CA119021.1	GS1_SS_18068_00686	SCQSST1040D05.g	Sb05g006580	AT1G05730	0.9653	-2.4325	ND	ND	ND	ND	1.2858	-2.1067	ND	ND	ND	ND	-	not assigned
CA096346.1	GS1_SS_04722_07806	SCCCLR1076F07.g	Sb03g042860	AT1G05805	ND	ND	ND	2.9313	1.8412	2.2069	ND	ND	ND	1.1301	ND	1.3851	-	RNA
CA141044.1	GS1_SS_19636_08977	SCJFRT2057D06.g	Sb03g042720	AT1G05960	ND	ND	ND	ND	ND	-0.8125	ND	ND	ND	ND	ND	ND	-	not assigned
CA068337.1	GS1_SS_26288_11617	SCRUAD1061C02.b	Sb06g021350	AT1G06070	ND	-1.4417	ND	ND	ND	ND	ND	-1.18	ND	ND	ND	2.2625	-	RNA
CA211199.1	GS1_SS_21332_12694	SCEPSB1136F09.g	Sb03g028780	AT1G06520	ND	ND	ND	ND	ND	ND	2.3751	ND	ND	ND	ND	ND	-	lipid metabolism
CA116379.1	GS1_SS_26133_18826	SCCCLR1C03B07.g	Sb02g002690	AT1G06680	ND	ND	ND	-1.5922	1.2681	1.5288	ND	ND	ND	-0.824	ND	ND	q00434	PS
CA102433.1	GS1_SS_07484_02981	SCCCRZ2002H11.g	Sb06g020845	AT1G06710	ND	ND	ND	ND	ND	ND	ND	ND	0.8636	ND	ND	ND	-	not assigned
CA150701.1	GS1_SS_14719_14747	SCBFRZ2046G04.g	Sb09g004780	AT1G07110	ND	ND	ND	ND	ND	ND	-1.0888	ND	ND	ND	ND	ND	-	glycolysis
CA150890.1	GS1_SS_01463_17788	SCCCCL3005D01.b	Sb01g039890	AT1G07430	-1.08	ND	ND	ND	ND	ND	-1.9591	ND	-0.9693	ND	ND	ND	-	hormone metabolism
CA137380.1	GS1_SS_06679_10997	SCAGRT2039A11.g	Sb01g039890	AT1G07430	ND	ND	ND	ND	ND	ND	ND	ND	-1.2075	ND	ND	ND	-	hormone metabolism
CA083463.1	GS1_SS_03976_08701	SCEPAM2014A10.g	Sb01g039650	AT1G07540	ND	ND	ND	ND	ND	-1.254	ND	ND	ND	ND	ND	-0.9819	-	RNA
CA177132.1	GS1_SS_06871_19113	SCQSST1039E07.g	Sb01g039650	AT1G07540	ND	ND	ND	-0.831	ND	-1.365	ND	ND	ND	-1.0441	ND	ND	-	RNA
CA131872.1	GS1_SS_11936_13398	SCBGRT1050B11.g	Sb09g001850	AT1G07670	ND	-0.973	ND	ND	ND	ND	ND	-1.3165	ND	ND	ND	ND	-	transport
CA102078.1	GS1_SS_16167_06632	SCEQRT2093C02.g	Sb02g011470	AT1G08250	ND	ND	ND	ND	ND	ND	ND	ND	ND	ND	ND	0.7772	-	amino acid metabolism
CA122305.1	GS1_SS_10553_11567	SCJLLR1011D09.g	Sb06g015310	AT1G08250	2.4295	ND	-0.9808	1.875	ND	ND	1.235	ND	-1.1696	ND	1.1516	1.255	-	amino acid metabolism
CA067208.1	GS1_SS_17135_14149	SCJFAD1013H02.g	Sb06g016090	AT1G08380	-1.5567	0.902	ND	ND	1.25	1.4833	ND	1.266	ND	ND	ND	ND	-	PS
CA116290.1	GS1_SS_13688_15846	SCACLR1036E03.g	Sb09g024930	AT1G08450	ND	ND	ND	ND	ND	ND	ND	ND	ND	ND	1.5122	0.9733	-	signalling
CA195194.1	GS1_SS_19469_21692	SCEZSB1090G04.g	Sb01g003860	AT1G08520	ND	ND	ND	ND	ND	ND	ND	0.9116	ND	ND	ND	ND	o24133	tetrapyrrole synthesis
CA208627.1	GS1_SS_20850_18571	SCACSB1118D08.g	Sb01g003860	AT1G08520	ND	ND	ND	ND	ND	ND	ND	0.9517	ND	ND	ND	ND	o24133	tetrapyrrole synthesis
CA137271.1	GS1_SS_08150_13607	SCUTLR1058D05.g	Sb02g043280	AT1G08570	ND	ND	ND	-1.7531	ND	ND	ND	ND	0.8635	-1.3591	ND	ND	-	redox
CA088783.1	GS1_SS_12536_14883	SCRFAM2130B03.g	Sb04g036630	AT1G08620	ND	ND	ND	ND	ND	ND	ND	ND	ND	-0.8245	0.6235	ND	-	RNA
CA158330.1	GS1_SS_23065_17876	SCEZRZ3053H09.g	Sb06g022630	AT1G08630	ND	ND	ND	1.6901	ND	ND	ND	ND	ND	ND	0.8067	1.1288	-	amino acid metabolism
CA132485.1	GS1_SS_05330_18052	SCEZLB1005F06.g	Sb03g014430	AT1G09090	ND	1.1596	0.745	ND	ND	ND	ND	1.03	ND	ND	0.6821	ND	-	stress
CA127865.1	GS1_SS_21167_18148	SCAGLR2011D02.g	Sb08g017240	AT1G09090	ND	ND	ND	ND	1.3817	1.9551	ND	ND	ND	-3.1587	ND	0.7925	-	stress
CA186030.1	GS1_SS_18847_01946	SCVPLB1020A04.g	Sb03g013370	AT1G09390	ND	ND	ND	2.6313	1.6209	2.0742	ND	ND	ND	ND	1.2251	2.0068	-	misc
CA189022.1	GS1_SS_02722_16456	SCEZRZ1016E12.g	Sb05g027180	AT1G09430	ND	ND	ND	ND	-0.9149	ND	ND	ND	ND	-0.9845	ND	0.8479	-	TCA
CA094226.1	GS1_SS_04487_21506	SCVPLR2012F11.g	Sb08g018480	AT1G09430	ND	ND	ND	ND	ND	ND	1.4978	ND	ND	ND	ND	ND	-	TCA
CA123474.1	GS1_SS_10766_14340	SCMCLR1010E10.g	Sb01g002540	AT1G09460	ND	ND	ND	0.8647	ND	ND	-1.245	ND	ND	ND	ND	ND	-	misc
CA152074.1	GS1_SS_14894_19741	SCJFRZ2015F02.g	Sb03g011640	AT1G09540	ND	1.5081	1.3678	ND	ND	ND	ND	ND	ND	ND	0.8881	ND	-	RNA
CA156699.1	GS1_SS_11172_07917	SCUTLR1037C05.g	Sb03g005150	AT1G09560	ND	ND	ND	ND	ND	-1.0019	ND	ND	ND	ND	ND	ND	-	metal handling
CA153978.1	GS1_SS_18185_11153	SCVPRZ2038B09.g	Sb01g044790	AT1G09750	ND	ND	ND	1.5869	ND	ND	ND	ND	ND	1.2501	ND	ND	-	RNA
CA179939.1	GS1_SS_07635_18343	SCCCST2002A09.g	Sb01g036420	AT1G09780	ND	ND	ND	-0.9641	-1.1883	-1.1297	ND	ND	ND	ND	ND	-0.7381	p35493	glycolysis
CA137229.1	GS1_SS_11883_02678	SCMCRT2086A02.g	Sb08g006180	AT1G09830	ND	ND	ND	-2.4158	ND	ND	ND	ND	ND	-2.2088	ND	ND	-	nucleotide metabolism
CA248478.1	GS1_SS_23828_13863	SCSBFL1101H09.g	Sb03g034120	AT1G10020	ND	ND	ND	ND	ND	ND	ND	ND	ND	-1.4146	ND	ND	-	not assigned
CA082090.1	GS1_SS_02866_10787	SCEQLR1050F10.g	Sb07g001090	AT1G10280	-0.9095	ND	ND	ND	ND	ND	-1.06	ND	ND	ND	ND	ND	-	not assigned
CA190946.1	GS1_SS_06887_09576	SCEZRT2024A08.g	Sb01g030880	AT1G10360	ND	-1.895	ND	1.2144	ND	ND	ND	-1.594	ND	-1.554	ND	ND	q06398	misc
CA108133.1	GS1_SS_08444_10240	SCSBHR1053H06.g	Sb01g030990	AT1G10360	ND	-2.3219	ND	ND	ND	ND	1.3689	-2.6911	ND	ND	ND	ND	q06398	misc
CA131351.1	GS1_SS_12928_14208	SCCCCL4007F05.g	Sb05g026490	AT1G10360	ND	ND	ND	2.8228	2.8258	4.206	ND	-1.455	ND	ND	2.23	3.9095	q06398	misc
CA095737.1	GS1_SS_13409_04874	SCCCCL6002F05.g	Sb05g026490	AT1G10360	1.1041	ND	ND	1.8769	3.1711	5.2023	ND	ND	ND	ND	1.2851	3.7169	q06398	misc
CA094026.1	GS1_SS_01826_12012	SCCCCL4003D01.g	Sb01g030780	AT1G10370	3.2981	ND	ND	0.9858	ND	1.1933	2.0675	ND	ND	ND	ND	ND	q06398	misc
CA165643.1	GS1_SS_20701_12848	SCUTRZ3070D05.g	Sb03g033270	AT1G10700	0.9399	ND	ND	ND	ND	ND	ND	ND	ND	ND	ND	ND	q8s2e5	nucleotide metabolism
CA096437.1	GS1_SS_17069_03411	SCCCLR1048E03.g	Sb10g017820	AT1G10760	ND	ND	ND	ND	ND	ND	ND	ND	ND	ND	ND	-0.7586	q9awa5	major CHO metabolism
CA102838.1	GS1_SS_23943_14234	SCEQHR1078G11.g	Sb02g026460	AT1G10780	ND	ND	ND	ND	ND	ND	ND	ND	ND	-1.2497	ND	ND	-	protein
CA155725.1	GS1_SS_18938_20926	SCCCST1004A07.g	Sb03g041110	AT1G10940	-0.9578	0.8119	ND	ND	ND	ND	-1.1667	0.884	ND	ND	ND	ND	q5n942	protein
CA156086.1	GS1_SS_09463_20056	SCEPRZ3044B07.g	Sb06g016960	AT1G10940	1.3582	ND	ND	ND	ND	ND	ND	ND	ND	ND	ND	ND	q7xqp4	protein
CA163107.1	GS1_SS_23626_18022	SCRLRZ3043D02.g	Sb01g050580	AT1G11260	ND	ND	ND	ND	ND	-1.0528	ND	ND	0.7797	ND	ND	ND	q07423	transport
CA127924.1	GS1_SS_08597_20430	SCAGLR2011H07.g	Sb06g029490	AT1G11530	-0.7959	ND	ND	-1.4083	ND	ND	ND	ND	ND	ND	ND	ND	-	redox
CA175706.1	GS1_SS_02949_13718	SCJLST1021E11.g	Sb07g005460	AT1G11840	ND	ND	ND	ND	ND	ND	-1.1732	0.8216	ND	ND	ND	ND	q948t6	Biodegradation of Xenobiotics
CA084593.1	GS1_SS_03788_16593	SCRFAM1028B07.g	Sb01g015210	AT1G11950	ND	ND	ND	ND	1.3567	ND	ND	ND	ND	ND	ND	ND	-	RNA
CA096430.1	GS1_SS_19152_17326	SCCCCL4011H08.g	Sb10g008850	AT1G12000	ND	-1.55	ND	ND	ND	ND	ND	-0.9988	ND	-0.8063	ND	ND	q41141	glycolysis
CA100124.1	GS1_SS_24629_14833	SCVPCL6046A02.g	Sb09g025970	AT1G12270	ND	ND	ND	ND	ND	ND	ND	ND	ND	ND	-0.6463	-0.6169	-	stress
CA225689.1	GS1_SS_25540_10415	SCRLFL4058E02.g	Sb04g023780	AT1G12350	ND	-1.215	ND	ND	ND	ND	ND	ND	ND	ND	ND	ND	-	Co-factor and vitamine metabolism
CA127168.1	GS1_SS_10887_09804	SCCCLR2003C05.g	Sb02g008740	AT1G12740	ND	0.8864	0.7557	ND	ND	ND	ND	0.8452	0.7205	ND	ND	ND	q7xu38	misc
CA117369.1	GS1_SS_16572_16695	SCBFLR1005H06.g	Sb02g008740	AT1G12740	ND	0.947	ND	ND	ND	ND	ND	ND	ND	ND	ND	ND	q7xu38	misc
CA112778.1	GS1_SS_19568_16501	SCEQLB1068G07.g	Sb06g018880	AT1G12900	ND	ND	ND	-1.1077	ND	ND	ND	ND	ND	ND	ND	ND	p09315	PS
CA171639.1	GS1_SS_21449_18655	SCSBSB1052D07.g	Sb06g018880	AT1G12900	ND	ND	ND	-1.4678	ND	ND	ND	ND	ND	-0.7804	ND	ND	p09315	PS
CA297061.1	GS1_SS_25929_08177	SCUTSD2086C12.g	Sb03g032310	AT1G12940	ND	ND	ND	ND	-1.534	-1.3825	1.2203	1.175	1.6509	ND	ND	0.8299	-	transport
CA137975.1	GS1_SS_12918_02708	SCEPRT2044F05.g	Sb03g043120	AT1G13195	ND	ND	ND	-1.0005	ND	ND	ND	ND	ND	-1.0514	ND	ND	-	protein
CA088772.1	GS1_SS_04958_08314	SCRFAM2130A01.g	Sb01g010490	AT1G13340	ND	ND	ND	1.7325	ND	ND	ND	ND	ND	ND	ND	ND	-	not assigned
CA096122.1	GS1_SS_05991_14906	SCCCLR1001E06.g	Sb04g025120	AT1G13440	ND	-1.3858	ND	ND	ND	ND	ND	-1.4999	ND	ND	ND	ND	q43247	glycolysis
CA131226.1	GS1_SS_11828_07884	SCBFRT1069A04.g	Sb07g020180	AT1G13520	ND	ND	ND	ND	ND	ND	ND	1.3499	ND	ND	ND	ND	-	not assigned
CA102695.1	GS1_SS_07532_01845	SCCCHR1003H12.g	Sb2600s002010	AT1G13920	ND	ND	ND	ND	ND	ND	ND	ND	ND	0.6051	ND	ND	-	RNA
CA294037.1	GS1_SS_26131_06098	SCSGLV1009H10.b	Sb02g031170	AT1G14220	1.8235	ND	-2.525	ND	ND	ND	2.3522	2.1422	ND	ND	ND	ND	-	RNA
CA234818.1	GS1_SS_16352_09214	SCCCFL4087D09.g	Sb07g004540	AT1G14310	ND	-1.2762	ND	ND	ND	ND	ND	ND	ND	ND	ND	ND	-	not assigned
CA150771.1	GS1_SS_12676_06000	SCQGRT1041G07.g	Sb05g023750	AT1G14330	ND	ND	ND	ND	ND	0.9512	ND	ND	ND	ND	ND	ND	-	protein
CA181689.1	GS1_SS_10750_10609	SCVPLR2005H11.g	Sb10g023040	AT1G14360	ND	-1.0972	ND	ND	ND	ND	1.2644	-0.8424	ND	ND	ND	ND	-	transport
CA096749.1	GS1_SS_23248_12249	SCCCCL6005A05.g	Sb06g017060	AT1G14440	ND	ND	ND	ND	ND	ND	ND	ND	-1.0281	ND	ND	ND	-	RNA
CA082740.1	GS1_SS_21523_09567	SCBFAM2025E12.g	Sb10g022160	AT1G14520	ND	ND	ND	ND	ND	ND	ND	ND	ND	1.0236	ND	-0.7318	q5z8t3	minor CHO metabolism
CA096864.1	GS1_SS_06528_02894	SCEPCL6018D09.g	Sb02g032400	AT1G14580	ND	ND	ND	ND	ND	ND	ND	ND	ND	1.7995	ND	-1.1058	-	RNA
CA216822.1	GS1_SS_21551_03540	SCRFAD1120B10.g	Sb01g007370	AT1G14810	0.9382	-1.1372	ND	ND	ND	ND	1.1528	-0.9609	ND	ND	ND	ND	-	amino acid metabolism
CA095018.1	GS1_SS_18956_15180	SCCCCL4015E04.g	Sb04g024020	AT1G14870	1.4081	ND	ND	ND	ND	ND	ND	ND	ND	ND	ND	ND	-	not assigned
CA129571.1	GS1_SS_11600_11538	SCSFLR2024B05.g	Sb06g000550	AT1G14890	0.9717	ND	ND	ND	ND	0.8556	ND	ND	ND	ND	ND	ND	-	misc
CA150591.1	GS1_SS_04037_13389	SCEQLR1050D04.g	Sb01g010660	AT1G14920	ND	ND	ND	0.9133	ND	ND	ND	ND	ND	ND	ND	ND	q9st48	hormone metabolism
CA167727.1	GS1_SS_16720_16653	SCBFSB1045E02.g	Sb06g005210	AT1G15100	ND	ND	ND	ND	ND	ND	ND	ND	ND	-1.0948	1.3051	0.735	-	protein
CA075217.1	GS1_SS_25840_13009	SCJFAM1067F03.b	Sb03g004180	AT1G15460	ND	ND	ND	ND	ND	-1.66	ND	ND	ND	1.3533	ND	ND	-	transport
CA133239.1	GS1_SS_12120_05140	SCEQRT1032G04.g	Sb02g022270	AT1G15520	-1.2825	ND	ND	ND	ND	ND	ND	ND	ND	ND	ND	ND	q8gu92	transport
CA072527.1	GS1_SS_01904_02882	SCEQRT1027D08.g	Sb03g027500	AT1G15520	ND	ND	ND	ND	ND	ND	ND	-1.1049	ND	ND	ND	ND	q8gu90	transport
CA191268.1	GS1_SS_13502_01727	SCJLRT2051G08.g	Sb04g007260	AT1G15520	1.2344	ND	ND	ND	ND	ND	ND	ND	ND	ND	ND	ND	q8gu88	transport
CA191420.1	GS1_SS_12011_14550	SCEQRT1024C07.g	Sb04g036230	AT1G15690	ND	ND	ND	-4.1683	ND	ND	ND	ND	ND	-3.6148	0.8293	ND	q06572	transport
CA111104.1	GS1_SS_01374_18339	SCCCRZ2C03E07.g	Sb10g005250	AT1G15690	ND	ND	ND	ND	-0.8828	ND	ND	ND	ND	ND	ND	0.7512	q06572	transport
CA088093.1	GS1_SS_04826_14206	SCRFAM2070C04.g	Sb06g030460	AT1G15760	ND	ND	ND	ND	ND	ND	ND	ND	1.645	ND	ND	ND	-	not assigned
CA207335.1	GS1_SS_36256_18097	SCEQSB1C06D05.g	Sb10g005700	AT1G15950	ND	ND	ND	ND	ND	ND	ND	ND	ND	ND	0.9957	0.9738	-	secondary metabolism
CA181496.1	GS1_SS_18453_03878	SCBFST3133G05.g	Sb07g016320	AT1G15980	-1.1887	ND	ND	ND	ND	ND	-1.7288	ND	ND	ND	ND	ND	-	not assigned
CA106508.1	GS1_SS_00223_15807	SCQGHR1013B02.g	Sb02g000740	AT1G16270	ND	ND	ND	ND	ND	1.4	ND	ND	ND	ND	ND	ND	-	protein
CA180768.1	GS1_SS_18393_15001	SCACST3159D04.g	Sb01g006320	AT1G16350	1.085	-1.5968	ND	ND	ND	ND	1.7013	ND	ND	ND	ND	ND	-	nucleotide metabolism
CA149681.1	GS1_SS_14585_14039	SCCCRZ2002A07.g	Sb09g025640	AT1G16920	ND	ND	ND	ND	-0.9044	-0.8098	ND	ND	ND	ND	ND	ND	p40393	signalling
CA096101.1	GS1_SS_23552_10518	SCCCLR1048D04.g	Sb01g005990	AT1G17180	ND	ND	ND	-1.42	ND	ND	ND	ND	ND	ND	ND	ND	o65032	misc
CA094681.1	GS1_SS_08404_14008	SCCCCL4011D07.g	Sb10g022780	AT1G17180	ND	ND	ND	ND	ND	ND	ND	ND	ND	ND	ND	0.684	o65032	misc
CA189728.1	GS1_SS_25330_11533	SCCCLR1C04B02.g	Sb06g005640	AT1G17200	ND	ND	ND	0.8754	ND	ND	ND	ND	ND	ND	ND	ND	-	not assigned
CA118073.1	GS1_SS_19901_16401	SCVPRZ2039D11.g	Sb03g026070	AT1G17550	-0.8243	ND	ND	ND	ND	ND	-1.085	ND	-0.5318	ND	ND	ND	-	hormone metabolism
CA102161.1	GS1_SS_17799_05824	SCVPAM1055G01.g	Sb07g021980	AT1G17745	1.7083	-2.203	ND	ND	ND	ND	1.8767	-2.0396	ND	ND	0.8893	0.6679	-	amino acid metabolism
CA116656.1	GS1_SS_25146_04919	SCJFLR1073B11.g	Sb01g001100	AT1G17880	ND	ND	ND	ND	ND	ND	ND	ND	0.5772	ND	ND	ND	-	RNA
CA127544.1	GS1_SS_21697_10367	SCACLR2007C03.g	Sb09g027690	AT1G18080	ND	-1.3725	ND	ND	ND	ND	ND	-1.0088	0.721	ND	ND	ND	p49027	protein
CA285397.1	GS1_SS_25804_14155	SCEQSD1076E07.g	Sb05g006560	AT1G18480	ND	-2.8432	ND	ND	2.5128	2.9113	1.7957	-2.6683	ND	ND	ND	ND	-	misc
CA077802.1	GS1_SS_02662_13730	SCRFAM1025F12.g	Sb03g012440	AT1G18610	ND	ND	ND	ND	ND	ND	ND	ND	ND	0.8283	ND	ND	-	not assigned
CA098066.1	GS1_SS_06725_14123	SCMCCL6053F01.g	Sb01g032050	AT1G18660	ND	ND	ND	ND	ND	ND	-1.1245	ND	ND	ND	ND	ND	-	protein
CA119614.1	GS1_SS_10129_08956	SCCCLR1072G11.g	Sb06g018500	AT1G18730	ND	ND	ND	-0.9244	ND	ND	ND	ND	ND	ND	ND	ND	-	not assigned
CA082892.1	GS1_SS_02445_17984	SCCCLR1070C10.g	Sb04g023870	AT1G18800	ND	-1.0249	ND	ND	ND	ND	ND	-0.7968	ND	ND	ND	ND	-	DNA
CA134138.1	GS1_SS_12273_06458	SCJFRT1058A06.g	Sb01g004590	AT1G18970	ND	ND	ND	-2.5374	ND	ND	ND	ND	ND	-3.0531	-1.0522	ND	-	metal handling
CA117826.1	GS1_SS_26096_12744	SCBGLR1044G01.g	Sb04g035020	AT1G19170	ND	ND	ND	ND	ND	-0.9614	ND	ND	ND	ND	0.8357	ND	-	cell wall
CA081881.1	GS1_SS_05267_05466	SCJFRZ2015E01.g	Sb01g027325	AT1G19180	2.1875	ND	-2.1549	ND	2.9717	1.6988	1.4865	ND	-2.1149	ND	ND	ND	-	hormone metabolism
CA127975.1	GS1_SS_17550_11756	SCAGLR2018G01.g	Sb01g033020	AT1G19180	ND	ND	-1.1694	ND	ND	ND	ND	ND	-0.7394	ND	ND	ND	-	hormone metabolism
CA155710.1	GS1_SS_10549_10737	SCBGLR1002E05.g	Sb02g025720	AT1G19180	1.1038	ND	-1.5589	-1.643	ND	-1.295	ND	1.0165	-1.2762	ND	0.9686	ND	-	hormone metabolism
CA093929.1	GS1_SS_05963_21487	SCCCCL4002A08.g	Sb04g003240	AT1G19220	ND	ND	ND	ND	ND	ND	ND	ND	ND	0.7387	ND	ND	-	hormone metabolism
CA155485.1	GS1_SS_15292_15403	SCACRZ3109D06.g	Sb02g025660	AT1G19230	ND	ND	ND	-0.7488	-1.453	-1.2625	ND	ND	ND	ND	ND	ND	-	stress
CA180103.1	GS1_SS_17839_02986	SCCCST2004E05.g	Sb06g001960	AT1G19250	ND	ND	ND	ND	ND	0.7499	ND	ND	ND	ND	ND	ND	-	misc
CA191853.1	GS1_SS_00726_11946	SCRFLB1053H12.g	Sb01g006600	AT1G19430	ND	ND	ND	ND	ND	ND	ND	ND	ND	ND	0.636	ND	-	stress
CA110997.1	GS1_SS_06648_00226	SCCCLB1004B06.g	Sb04g025740	AT1G19520	ND	-1.2312	ND	ND	ND	ND	ND	ND	ND	ND	ND	ND	-	not assigned
CA127534.1	GS1_SS_08836_11760	SCACLR2007A04.g	Sb03g008810	AT1G19600	ND	ND	ND	ND	ND	ND	ND	ND	-0.6336	ND	1.5667	0.9959	-	minor CHO metabolism
CA130890.1	GS1_SS_10824_20336	SCCCLR1075A11.g	Sb07g015480	AT1G19660	ND	ND	1.1395	-0.9907	1.1681	ND	ND	ND	0.7973	-1.1977	ND	ND	-	stress
CA164753.1	GS1_SS_08800_20477	SCSBRZ3122H10.g	Sb09g024950	AT1G19715	ND	ND	ND	ND	1.6233	1.3975	ND	ND	ND	ND	1.2817	ND	-	misc
CA150124.1	GS1_SS_11946_09704	SCCCRZ2C03A12.g	Sb01g032790	AT1G19740	ND	ND	ND	-1.14	ND	ND	ND	ND	ND	-1.5948	ND	ND	-	protein
CA224461.1	GS1_SS_22161_12137	SCCCFL6002C02.g	Sb06g000880	AT1G19920	ND	ND	ND	ND	ND	ND	ND	ND	ND	ND	ND	1.507	-	S-assimilation
CA157127.1	GS1_SS_24924_16478	SCJFRZ2009E12.g	Sb02g009600	AT1G20160	ND	ND	ND	ND	ND	ND	ND	-1.1994	ND	ND	ND	ND	-	protein
CA240408.1	GS1_SS_23402_13646	SCSBFL4067E11.g	Sb02g031450	AT1G20220	0.9656	-1.3604	ND	ND	ND	ND	ND	-0.9093	ND	ND	ND	ND	-	RNA
CA117106.1	GS1_SS_09714_09609	SCAGLR1064C11.g	Sb04g001310	AT1G20810	ND	ND	ND	ND	ND	ND	ND	1.0518	ND	ND	ND	ND	-	protein
CA082126.1	GS1_SS_02005_20923	SCEPAM1017E02.g	Sb05g027230	AT1G21210	ND	ND	ND	1.2944	ND	ND	ND	ND	ND	ND	ND	ND	-	signalling
CA113437.1	GS1_SS_09229_20221	SCEZLB1013C12.g	Sb04g037220	AT1G21240	ND	ND	-0.9766	ND	ND	ND	-1.674	ND	ND	ND	ND	ND	-	signalling
CA163079.1	GS1_SS_08579_14744	SCSGHR1069F02.g	Sb07g021550	AT1G21270	ND	ND	ND	ND	ND	1.255	ND	ND	ND	ND	ND	ND	-	signalling
CA158442.1	GS1_SS_15650_19600	SCEZRZ3095B08.g	Sb07g021550	AT1G21270	ND	-1.3749	ND	ND	ND	ND	ND	ND	ND	-1.4997	-0.9568	ND	-	signalling
CA095832.1	GS1_SS_15367_01794	SCQGLR1062E10.g	Sb09g020850	AT1G21450	ND	ND	ND	ND	ND	ND	ND	ND	ND	-0.5923	ND	ND	-	development
CA103020.1	GS1_SS_01342_10250	SCJFRZ2014D05.g	Sb10g006950	AT1G21890	ND	2.1117	1.3406	ND	ND	ND	ND	ND	ND	ND	ND	ND	-	development
CA211349.1	GS1_SS_26060_09936	SCRLAD1098F02.g	Sb02g039700	AT1G22270	ND	ND	ND	ND	ND	ND	ND	ND	0.5614	ND	ND	ND	-	not assigned
CA096468.1	GS1_SS_06105_17851	SCCCCL4011D01.g	Sb02g039660	AT1G22410	1.4868	ND	ND	ND	ND	ND	1.7628	ND	ND	ND	ND	ND	q75w16	amino acid metabolism
CA127227.1	GS1_SS_12164_09995	SCCCLR2004B09.g	Sb01g044640	AT1G22490	ND	ND	ND	ND	1.3012	1.47	ND	ND	ND	ND	1.056	1.3103	-	RNA
CA235780.1	GS1_SS_23055_10306	SCMCFL5011E08.g	Sb06g026970	AT1G22490	ND	ND	ND	ND	ND	ND	ND	ND	ND	ND	0.8427	1.1217	-	RNA
CA156165.1	GS1_SS_06720_17873	SCMCCL6053C09.g	Sb03g041190	AT1G22540	1.1687	ND	-1.7332	ND	ND	ND	1.2712	3.1638	1.1206	ND	ND	ND	-	transport
CA174081.1	GS1_SS_17553_14160	SCCCST1008B02.g	Sb09g021330	AT1G22540	ND	ND	0.7817	1.074	ND	ND	ND	ND	ND	ND	ND	ND	-	transport
CA156672.1	GS1_SS_01038_02036	SCJLRT1020A06.g	Sb06g017340	AT1G22930	ND	ND	ND	ND	ND	ND	ND	ND	ND	0.5955	ND	ND	-	not assigned
CA229367.1	GS1_SS_22570_11616	SCAGFL3024G12.g	Sb06g030980	AT1G23090	-0.9508	ND	ND	ND	ND	ND	ND	ND	ND	ND	ND	ND	-	transport
CA154492.1	GS1_SS_22847_05171	SCVPRZ2043H11.g	Sb03g044240	AT1G23280	ND	-1.0281	ND	ND	ND	ND	ND	ND	ND	ND	ND	ND	-	RNA
CA118498.1	GS1_SS_08041_14258	SCCCCL3080D03.g	Sb04g004680	AT1G23290	ND	-1.6748	ND	ND	ND	ND	1.23	-1.46	ND	ND	ND	ND	-	protein
CA213422.1	GS1_SS_25413_09718	SCQGSB1141F01.g	Sb03g032340	AT1G23390	ND	ND	ND	-1.1988	-0.8188	-1.1019	ND	ND	1.0454	-1.2512	ND	ND	-	protein
CA130813.1	GS1_SS_11766_12374	SCBFRT1064F09.g	Sb02g023610	AT1G23870	ND	1.5469	1.2256	ND	ND	ND	ND	ND	ND	ND	ND	ND	-	minor CHO metabolism
CA093086.1	GS1_SS_05712_19612	SCCCCL2001H04.b	Sb07g020270	AT1G23870	ND	ND	ND	ND	1.9012	1.3706	ND	0.9774	ND	ND	ND	ND	-	minor CHO metabolism
CA066296.1	GS1_SS_12441_09030	SCBGAD1028H11.g	Sb04g028370	AT1G24140	ND	ND	ND	ND	ND	1.5128	ND	ND	ND	ND	ND	2.0217	-	protein
CA130447.1	GS1_SS_11710_08920	SCCCRT1002A07.g	Sb08g009800	AT1G24400	ND	ND	ND	ND	ND	-1.5758	ND	ND	ND	-2.535	ND	ND	-	transport
-	GS1_SS_07567_13121	SCEQHR1079G12.g	Sb01g014840	AT1G24625	ND	ND	ND	1.0815	1.0182	1.03	ND	ND	ND	ND	ND	ND	-	RNA
CA192987.1	GS1_SS_16432_11070	SCRLSB1044H11.g	Sb01g042820	AT1G24764	ND	ND	ND	ND	ND	ND	ND	ND	ND	-1.3004	ND	ND	-	cell
CA209641.1	GS1_SS_20913_17199	SCJLFL1050B04.g	Sb06g019160	AT1G25220	ND	ND	-1.0164	ND	ND	ND	ND	ND	-0.813	ND	ND	ND	-	amino acid metabolism
CA127856.1	GS1_SS_11477_18437	SCAGLR2011B02.g	Sb03g031860	AT1G25560	ND	ND	ND	ND	ND	ND	ND	ND	ND	-1.1922	ND	ND	-	RNA
CA084392.1	GS1_SS_01030_10978	SCEZAM2031D01.g	Sb05g025170	AT1G26355	ND	ND	ND	ND	ND	ND	ND	ND	ND	ND	0.6969	ND	-	development
CA081625.1	GS1_SS_11121_14975	SCCCRZ1002H09.g	Sb08g015560	AT1G26355	ND	ND	ND	ND	ND	ND	ND	ND	ND	-0.6812	ND	ND	-	development
CA111872.1	GS1_SS_16700_04541	SCCCLB1024D12.g	Sb08g001590	AT1G26750	ND	-1.55	ND	ND	ND	ND	1.2238	ND	ND	ND	ND	ND	-	not assigned
CA073445.1	GS1_SS_02087_14701	SCMCRT2105F02.g	Sb03g010960	AT1G26780	1.1841	-1.9201	ND	ND	ND	ND	2.2374	-2.2043	ND	ND	ND	ND	-	RNA
CA284503.1	GS1_SS_25776_00124	SCSFSD1066G06.g	Sb02g040220	AT1G26800	ND	ND	0.8025	ND	ND	ND	ND	ND	ND	ND	ND	ND	-	protein
CA095869.1	GS1_SS_08877_21083	SCCCST1005H10.g	Sb02g024670	AT1G26850	1.7578	ND	ND	ND	ND	ND	ND	ND	ND	ND	ND	ND	-	stress
CA116484.1	GS1_SS_03978_20766	SCCCRZ2C01A11.g	Sb07g021410	AT1G26880	ND	-0.9036	ND	ND	ND	ND	ND	ND	ND	ND	ND	ND	p41098	protein
CA080612.1	GS1_SS_03417_04884	SCVPAM1059C01.g	Sb02g037610	AT1G27330	ND	-1.1165	ND	ND	ND	ND	ND	ND	ND	ND	ND	ND	-	not assigned
CA127779.1	GS1_SS_08632_21674	SCJFLR1017D02.g	Sb01g001610	AT1G27400	ND	-1.4983	ND	ND	ND	ND	ND	ND	0.5027	ND	ND	ND	o48557	protein
CA154871.1	GS1_SS_00876_18113	SCQGLR1019H07.g	Sb03g044530	AT1G27440	ND	ND	ND	ND	ND	ND	ND	ND	ND	-0.773	ND	ND	-	misc
CA123228.1	GS1_SS_16874_17006	SCJLLR1106F01.g	Sb03g006290	AT1G27480	ND	ND	ND	0.7825	ND	ND	ND	ND	ND	ND	1.176	1.1101	-	lipid metabolism
CA180986.1	GS1_SS_16150_08060	SCAGST3137C05.g	Sb03g030990	AT1G27600	ND	ND	ND	ND	ND	ND	ND	ND	ND	ND	0.8834	ND	-	protein
CA175031.1	GS1_SS_17691_08683	SCJFST1016B06.g	Sb03g030990	AT1G27600	ND	ND	ND	ND	-1.6593	-1.7584	ND	ND	ND	ND	ND	ND	-	protein
CA154657.1	GS1_SS_16329_03104	SCCCRZ3001G10.g	Sb09g028220	AT1G27600	ND	ND	ND	ND	ND	ND	ND	ND	ND	-0.6146	ND	ND	-	protein
CA192550.1	GS1_SS_19245_15956	SCQGAM2107B09.g	Sb09g029610	AT1G27680	ND	ND	ND	ND	ND	ND	ND	ND	ND	ND	ND	-1.5846	p12299	major CHO metabolism
CA117428.1	GS1_SS_19267_20380	SCBFLR1039F10.g	Sb09g029610	AT1G27680	ND	ND	ND	ND	ND	ND	ND	ND	ND	1.0334	ND	-1.1872	p12299	major CHO metabolism
CA140167.1	GS1_SS_13234_06248	SCEZRT2020F12.g	Sb05g025230	AT1G27740	1.4717	ND	ND	ND	ND	ND	ND	ND	ND	ND	ND	ND	-	RNA
CA138228.1	GS1_SS_21063_10000	SCEPRT2048B03.g	Sb07g026260	AT1G27920	ND	ND	ND	ND	ND	ND	ND	ND	ND	-0.8544	0.7675	ND	-	cell
CA115918.1	GS1_SS_09544_14319	SCVPLB1018E09.g	Sb07g026120	AT1G27950	ND	ND	ND	-1.195	ND	ND	ND	ND	ND	ND	ND	ND	-	lipid metabolism
CA147845.1	GS1_SS_04436_17455	SCEZRZ1014A04.g	Sb07g025940	AT1G28050	ND	ND	ND	ND	ND	0.993	ND	ND	ND	ND	ND	ND	-	RNA
CA139045.1	GS1_SS_08739_04099	SCEQRT2092H02.g	Sb01g018070	AT1G28100	-1.2632	ND	ND	-1.3004	0.938	ND	-1.5919	ND	ND	-1.4087	ND	ND	-	not assigned
CA121047.1	GS1_SS_10354_10294	SCEQLR1029F11.g	Sb03g034490	AT1G28280	ND	ND	ND	ND	ND	ND	ND	ND	ND	0.8401	ND	ND	-	not assigned
CA162313.1	GS1_SS_15866_10861	SCSBLB1036B03.g	Sb09g025820	AT1G28280	ND	ND	ND	1.2457	1.1469	1.0218	ND	ND	ND	ND	ND	ND	-	not assigned
CA125040.1	GS1_SS_10951_10972	SCQSLR1090A05.g	Sb07g006190	AT1G28370	ND	ND	ND	ND	ND	-1.3194	ND	ND	ND	-0.8934	0.7446	ND	-	hormone metabolism
CA081218.1	GS1_SS_01052_10142	SCCCAM2C04E07.g	Sb07g006210	AT1G28370	1.735	ND	ND	ND	ND	ND	1.6468	ND	ND	ND	1.8733	1.0165	q9lw49	hormone metabolism
CA173739.1	GS1_SS_16804_10759	SCVPRZ2039C07.g	Sb09g006590	AT1G28580	ND	ND	ND	ND	ND	ND	ND	ND	ND	ND	0.8981	ND	-	lipid metabolism
CA091092.1	GS1_SS_05369_11779	SCUTAM2007G01.g	Sb03g037400	AT1G29070	ND	ND	ND	ND	ND	ND	ND	1.1401	ND	ND	ND	ND	p82244	protein
CA123813.1	GS1_SS_10817_07976	SCMCLR1123E09.g	Sb10g003800	AT1G29120	ND	ND	ND	ND	ND	ND	ND	ND	ND	0.7528	ND	ND	-	not assigned
CA111416.1	GS1_SS_00045_14409	SCAGLB1070A05.g	Sb03g034670	AT1G29280	ND	ND	ND	ND	1.5552	0.9708	ND	ND	ND	ND	ND	ND	-	RNA
CA084250.1	GS1_SS_05584_17809	SCEQAM2038H01.g	Sb03g030410	AT1G29395	ND	ND	-1.2624	ND	ND	ND	ND	1.4425	ND	ND	ND	ND	-	not assigned
CA127610.1	GS1_SS_09152_05776	SCACLR2014A01.g	Sb02g031710	AT1G29430	ND	ND	ND	ND	ND	ND	ND	ND	ND	ND	1.4978	1.3717	-	hormone metabolism
CA116692.1	GS1_SS_09640_12681	SCJFRZ2028F06.g	Sb02g031820	AT1G29450	ND	ND	ND	ND	ND	ND	ND	ND	ND	ND	ND	1.2228	-	hormone metabolism
CA142329.1	GS1_SS_13593_18969	SCVPRT2082D02.g	Sb02g031700	AT1G29460	ND	ND	ND	ND	1.4658	ND	ND	ND	1.835	ND	ND	ND	-	hormone metabolism
CA155860.1	GS1_SS_15724_15503	SCEPCL6018F02.g	Sb07g025840	AT1G29880	ND	ND	ND	ND	ND	ND	1.1523	ND	ND	ND	ND	ND	-	protein
CA114211.1	GS1_SS_09339_06300	SCVPRZ2042F07.g	Sb01g036900	AT1G30200	ND	ND	ND	ND	ND	ND	ND	ND	ND	1.0236	ND	ND	-	protein
CA116452.1	GS1_SS_25025_17748	SCCCRZ2002D07.g	Sb02g039166	AT1G30230	ND	-0.9399	ND	ND	ND	ND	ND	ND	ND	ND	ND	ND	q40680	protein
CA111922.1	GS1_SS_03575_06174	SCCCLB1025A11.g	Sb06g028890	AT1G30320	ND	ND	ND	ND	ND	ND	-1.6812	ND	ND	ND	ND	ND	-	RNA
CA093470.1	GS1_SS_05842_20168	SCCCCL3005F04.b	Sb04g004430	AT1G30330	1.7303	ND	ND	0.9465	ND	ND	ND	ND	ND	ND	ND	0.6647	-	RNA
CA094214.1	GS1_SS_08367_12554	SCVPLR2027F05.g	Sb02g032790	AT1G30910	ND	ND	ND	ND	ND	ND	ND	0.7286	ND	ND	ND	ND	-	Co-factor and vitamine metabolism
CA083702.1	GS1_SS_24897_14651	SCEPAM2053F11.g	Sb07g006070	AT1G30960	ND	ND	ND	ND	ND	ND	ND	ND	0.609	ND	ND	ND	o82626	signalling
CA171947.1	GS1_SS_17273_06847	SCSFSB1069A11.g	Sb03g045740	AT1G31010	ND	ND	ND	ND	ND	ND	1.2717	ND	ND	ND	ND	ND	-	not assigned
CA115654.1	GS1_SS_22657_04748	SCVPLB1015B02.g	Sb04g032150	AT1G31050	ND	ND	ND	0.9468	ND	ND	ND	ND	ND	ND	ND	ND	-	RNA
CA119106.1	GS1_SS_08709_15153	SCBGLR1117F08.g	Sb01g012810	AT1G31320	-1.2567	ND	ND	ND	ND	ND	ND	ND	ND	ND	ND	ND	-	RNA
CA083600.1	GS1_SS_04012_00876	SCEPAM2015E09.g	Sb04g028410	AT1G31690	-1.3749	ND	ND	ND	ND	ND	ND	ND	ND	ND	1.1413	ND	-	misc
CA189534.1	GS1_SS_10963_08117	SCRFLR1012G08.g	Sb04g031000	AT1G31920	-1.4819	ND	ND	ND	1.5356	1.7188	-1.0972	0.9044	ND	ND	ND	1.4438	-	not assigned
CA102082.1	GS1_SS_12720_10251	SCCCLR1070C06.g	Sb04g030960	AT1G32050	ND	ND	ND	ND	-0.915	-0.8039	ND	ND	ND	-0.8099	ND	ND	-	transport
CA276642.1	GS1_SS_25775_17841	SCEPSD2008F06.g	Sb04g030950	AT1G32060	-1.149	ND	ND	-1.9658	ND	ND	ND	ND	ND	ND	ND	ND	p26302	PS
CA188341.1	GS1_SS_12176_11164	SCEQRT2091A08.g	Sb04g031050	AT1G32170	ND	ND	ND	ND	ND	1.1613	ND	ND	ND	ND	ND	1.0273	-	cell wall
CA169741.1	GS1_SS_16980_02565	SCQGSB1066A02.g	Os08g06280	AT1G32540	ND	ND	ND	-1.9969	ND	ND	ND	ND	ND	ND	ND	ND	-	RNA
CA116440.1	GS1_SS_02103_17384	SCBGLR1023D05.g	Sb07g004050	AT1G32540	-1.0194	ND	ND	-1.3397	ND	ND	ND	ND	ND	-1.2443	ND	ND	-	RNA
CA249104.1	GS1_SS_23879_20577	SCSBFL1106G08.g	Sb07g004050	AT1G32540	-1.5065	ND	ND	-2.1419	ND	-1.6049	-1.1948	ND	ND	-1.5694	ND	ND	-	RNA
CA283825.1	GS1_SS_25739_09642	SCMCSD1059G09.g	Sb01g025570	AT1G32780	ND	ND	ND	ND	ND	ND	ND	ND	ND	ND	1.7361	ND	-	misc
CA181585.1	GS1_SS_18463_21827	SCCCLB1021E06.g	Sb02g009870	AT1G32900	ND	ND	ND	ND	ND	ND	ND	ND	ND	0.8476	ND	ND	q8ll05	major CHO metabolism
CA185701.1	GS1_SS_11952_04476	SCSFST3076H09.g	Sb06g028020	AT1G32910	ND	ND	ND	-1.6194	ND	ND	ND	ND	ND	ND	1.3781	ND	-	secondary metabolism
CA116436.1	GS1_SS_20075_02432	SCACLR1126C04.g	Sb05g001760	AT1G33110	ND	ND	-1.0849	ND	ND	ND	ND	ND	-1.3346	ND	ND	ND	-	transport
CA150640.1	GS1_SS_05282_02107	SCBFRZ2045D04.g	Sb04g000460	AT1G33140	0.9757	-2.0748	ND	ND	ND	ND	1.5401	-1.4643	ND	ND	ND	ND	p49210	protein
CA173703.1	GS1_SS_04384_10182	SCCCST1003D04.g	Sb01g017340	AT1G33170	3.6401	ND	ND	2.0954	ND	ND	ND	ND	-2.0443	ND	ND	ND	-	stress
CA262393.1	GS1_SS_40378_18282	SCEQLB2020F07.g	Sb0283s002010	AT1G33260	1.3699	ND	ND	2.0181	1.2009	ND	ND	ND	ND	-1.2611	1.3852	1.036	-	signalling
CA157549.1	GS1_SS_15529_12941	SCMCRT2107F12.g	Sb04g033400	AT1G33260	ND	ND	ND	ND	ND	ND	ND	ND	ND	0.808	0.6755	ND	-	signalling
CA156128.1	GS1_SS_16458_10401	SCQSHR1020H10.g	Sb06g017470	AT1G33440	ND	ND	ND	ND	ND	ND	ND	ND	ND	0.8078	ND	ND	-	transport
CA172292.1	GS1_SS_17311_11462	SCVPRT2074A01.g	Sb10g020510	AT1G33500	ND	-0.9317	ND	ND	ND	ND	ND	-0.8793	ND	ND	ND	ND	-	not assigned
CA144365.1	GS1_SS_13840_03777	SCRURT2013H02.g	Sb09g020680	AT1G33780	ND	ND	ND	ND	ND	ND	ND	ND	0.5375	ND	ND	ND	-	not assigned
CA181359.1	GS1_SS_17490_08923	SCCCST1002D05.g	Sb08g006410	AT1G33800	ND	ND	ND	ND	ND	ND	ND	0.7791	ND	ND	ND	ND	-	not assigned
CA107804.1	GS1_SS_08409_12760	SCRUHR1077G03.g	Sb03g026510	AT1G34000	ND	ND	ND	-0.9184	ND	ND	ND	ND	ND	ND	ND	ND	-	PS
CA132579.1	GS1_SS_12023_11525	SCEZLB1006E12.g	Sb03g032980	AT1G34040	ND	1.15	0.9586	ND	ND	ND	ND	ND	ND	ND	ND	ND	-	secondary metabolism
CA179330.1	GS1_SS_19598_12016	SCSGST1072B02.g	Sb01g027580	AT1G34300	ND	ND	ND	ND	1.6983	1.6533	ND	ND	ND	ND	ND	ND	p17801	protein
CA140356.1	GS1_SS_13260_06153	SCEZRT2023A04.g	Sb01g001980	AT1G34300	ND	ND	ND	ND	ND	1.4203	ND	ND	ND	ND	ND	ND	-	signalling
CA189575.1	GS1_SS_11065_12321	SCCCLR1C02C08.g	Sb04g023720	AT1G34580	ND	ND	ND	-1.05	ND	ND	ND	ND	ND	ND	ND	-0.7857	-	transport
CA125428.1	GS1_SS_30624_16118	SCRLLR1016H01.g	Sb04g023720	AT1G34580	ND	ND	ND	-0.901	ND	-0.9795	ND	ND	ND	ND	ND	-0.677	-	transport
CA183537.1	GS1_SS_24130_14783	SCQGST3153F06.g	Sb06g018610	AT1G34580	1.2659	ND	ND	0.8032	ND	ND	ND	ND	ND	ND	ND	0.7449	-	transport
CA116505.1	GS1_SS_02766_21097	SCACLR1127B10.g	Sb05g008630	AT1G35340	ND	-1.4497	ND	ND	ND	ND	ND	-1.2	ND	ND	ND	ND	-	protein
CA162482.1	GS1_SS_16192_16179	SCRFRZ3056G09.g	Sb07g022750	AT1G37130	ND	ND	ND	ND	ND	ND	ND	ND	0.8932	ND	ND	0.8442	p16081	N-metabolism
CA084360.1	GS1_SS_04155_10069	SCRULB1058G02.g	Sb09g030040	AT1G42440	ND	-0.9354	ND	ND	ND	ND	ND	ND	ND	ND	ND	ND	-	protein
CA114589.1	GS1_SS_03188_01697	SCRFLB1055D11.g	Os02g02524	AT1G42480	ND	-1.135	ND	ND	ND	ND	ND	-1.002	ND	ND	ND	ND	-	not assigned
CA096099.1	GS1_SS_02208_16692	SCAGLR2033D11.g	Sb05g004130	AT1G43170	ND	-1.1339	ND	ND	ND	ND	1.1625	ND	ND	ND	ND	ND	p35684	protein
CA122125.1	GS1_SS_18996_17634	SCJLLR2020E06.g	Sb09g021620	AT1G43670	ND	1.0517	ND	ND	ND	ND	ND	1.1054	ND	ND	ND	ND	o64421	major CHO metabolism
CA118948.1	GS1_SS_18145_17897	SCBGLR1115D10.g	Os09g28370	AT1G43760	-1.185	ND	ND	ND	ND	ND	-1.4919	-0.9389	-1.038	ND	ND	ND	-	not assigned
CA238408.1	GS1_SS_23264_08545	SCSBFL5018D05.g	Sb06g020740	AT1G44000	-0.9804	ND	-0.6084	ND	ND	ND	-1.0949	ND	ND	ND	ND	ND	-	not assigned
CA204429.1	GS1_SS_20473_17303	SCAGFL1086E09.g	Sb03g041100	AT1G44575	ND	ND	ND	ND	ND	ND	ND	ND	ND	-1.591	ND	1.7958	q9smb4	PS
CA102169.1	GS1_SS_03691_08501	SCAGHR1019C11.g	Sb10g006980	AT1G44830	1.0151	ND	ND	ND	ND	ND	ND	ND	ND	-3.0362	ND	ND	-	RNA
CA173788.1	GS1_SS_17513_09918	SCJFRZ1007H05.g	Sb02g026560	AT1G45207	ND	1.9952	1.5006	ND	ND	-0.8597	ND	1.14	0.7826	ND	ND	ND	-	RNA
CA095636.1	GS1_SS_02099_18684	SCCCCL6001D12.g	Sb01g014850	AT1G47230	ND	ND	ND	ND	1.206	1.3106	ND	ND	ND	ND	ND	ND	-	cell
CA116732.1	GS1_SS_09648_11809	SCACLR1130A09.g	Sb01g039420	AT1G47278	ND	-1.5267	ND	ND	ND	ND	ND	ND	ND	ND	ND	ND	-	not assigned
CA190688.1	GS1_SS_19135_16206	SCCCRT1C05A05.g	Sb06g018260	AT1G47380	ND	ND	ND	ND	ND	ND	ND	ND	ND	ND	-0.6098	ND	-	protein
CA184311.1	GS1_SS_18539_07062	SCRFST3145H11.g	Sb07g023110	AT1G47480	ND	-2.2531	-1.5797	-1.3475	ND	ND	ND	ND	ND	ND	ND	ND	-	lipid metabolism
CA103667.1	GS1_SS_16098_10280	SCEZHR1085B11.g	Sb02g026820	AT1G47490	ND	ND	ND	ND	ND	ND	1.2281	ND	ND	ND	ND	ND	-	RNA
CA151427.1	GS1_SS_14805_04474	SCJFRZ2010A06.g	Sb05g004790	AT1G47570	ND	ND	ND	ND	ND	ND	ND	ND	ND	ND	ND	-1.1504	-	protein
CA110277.1	GS1_SS_01474_20731	SCVPHR1090E07.g	Sb08g014900	AT1G47670	ND	ND	ND	ND	1.0403	1.7657	ND	ND	ND	-1.3096	ND	1.1909	-	transport
CA241962.1	GS1_SS_23479_10403	SCEPFL3081E03.g	Sb08g014900	AT1G47670	ND	ND	ND	ND	ND	ND	-1.2404	ND	ND	1.371	ND	ND	-	transport
CA148992.1	GS1_SS_02406_12748	SCJLRZ1021F11.g	Sb01g002610	AT1G48350	ND	ND	ND	ND	ND	ND	ND	1.0168	ND	ND	ND	ND	q8say0	protein
CA133117.1	GS1_SS_17169_12484	SCEQRT1031D05.g	Sb03g031950	AT1G48600	ND	ND	ND	ND	-1.7559	ND	ND	ND	ND	ND	ND	ND	-	lipid metabolism
CA150594.1	GS1_SS_14710_13413	SCBFRZ2045A12.g	Sb09g027360	AT1G48600	ND	ND	ND	ND	ND	ND	ND	ND	2.612	ND	ND	ND	-	lipid metabolism
CA101512.1	GS1_SS_02366_19245	SCVPLR2005E09.g	Sb01g038170	AT1G48830	0.8665	-1.2183	ND	ND	ND	ND	1.0686	-0.8478	ND	ND	ND	ND	q9xet4	protein
CA150788.1	GS1_SS_08038_15456	SCCCLR1C06B07.g	Sb01g040790	AT1G48850	ND	ND	ND	ND	ND	ND	ND	ND	ND	ND	ND	0.8145	-	amino acid metabolism
CA081499.1	GS1_SS_09748_13823	SCEPRZ1010F12.g	Sb01g019710	AT1G48920	ND	ND	0.72	ND	ND	ND	ND	ND	0.8591	ND	ND	ND	-	protein
CA071313.1	GS1_SS_02019_21891	SCCCLR1024E02.g	Sb07g005510	AT1G48920	1.1354	ND	ND	ND	ND	ND	1.3974	ND	ND	ND	ND	ND	-	protein
CA170472.1	GS1_SS_24001_08460	SCSBSB1057C04.g	Sb04g030120	AT1G49000	ND	ND	ND	-0.6914	ND	ND	ND	ND	ND	ND	ND	ND	-	not assigned
CA185031.1	GS1_SS_25242_11288	SCSBST3096H06.g	Sb03g011280	AT1G49010	ND	ND	ND	ND	0.9735	ND	ND	ND	ND	-0.6729	ND	ND	-	RNA
CA193884.1	GS1_SS_08107_09989	SCEPRZ3129A06.g	Sb07g006200	AT1G50640	ND	ND	-0.8967	ND	ND	-1.1732	ND	ND	-0.6999	-1.64	1.0184	ND	-	hormone metabolism
CA096629.1	GS1_SS_20639_07769	SCAGCL6016H08.g	Sb09g024550	AT1G50660	ND	ND	ND	ND	ND	ND	ND	1.0641	ND	ND	ND	0.9068	-	not assigned
CA071871.1	GS1_SS_07838_02752	SCCCLR1C03C08.g	Sb02g028100	AT1G50920	ND	ND	ND	ND	ND	ND	ND	ND	0.6556	ND	ND	ND	-	protein
CA102582.1	GS1_SS_07510_04610	SCQSLR1061C11.g	Sb01g042740	AT1G51340	ND	ND	ND	ND	0.9521	ND	ND	ND	ND	0.6432	ND	ND	-	metal handling
CA276547.1	GS1_SS_25263_12271	SCEPSD2007F02.g	Sb04g024130	AT1G51400	ND	ND	ND	-1.675	ND	0.8627	ND	ND	ND	ND	ND	ND	-	PS
CA111454.1	GS1_SS_08927_01782	SCAGLB1070E05.g	Sb01g043680	AT1G51680	ND	ND	ND	ND	ND	ND	ND	ND	ND	ND	1.465	ND	p17814	secondary metabolism
CA093248.1	GS1_SS_13081_20949	SCCCCL3002A03.b	Sb04g005210	AT1G51680	ND	ND	ND	ND	ND	ND	ND	ND	0.8964	ND	ND	ND	p31685	secondary metabolism
CA167276.1	GS1_SS_01413_19782	SCVPLB1015F12.g	Sb10g026130	AT1G51680	ND	1.1209	ND	ND	ND	ND	ND	1.2006	ND	ND	ND	ND	o24146	secondary metabolism
CA093362.1	GS1_SS_15307_09135	SCCCCL3003E12.b	Sb04g010210	AT1G52240	-1.1397	ND	ND	ND	1.6023	0.7905	ND	1.4206	0.7785	ND	ND	ND	-	signalling
CA190716.1	GS1_SS_24494_03922	SCQGST1033G06.g	Sb10g023020	AT1G52360	ND	ND	ND	ND	-0.9898	-0.8898	ND	ND	ND	-0.85	ND	ND	-	cell
CA111888.1	GS1_SS_08998_01888	SCCCLB1024F08.g	Sb03g001750	AT1G53280	-1.0102	ND	ND	ND	ND	ND	-1.2858	ND	ND	ND	ND	ND	-	Co-factor and vitamine metabolism
CA222353.1	GS1_SS_22022_12875	SCSGFL4037C11.g	Sb03g027890	AT1G53300	ND	ND	ND	ND	ND	ND	ND	ND	ND	-1.2049	ND	ND	-	redox
CA159899.1	GS1_SS_13384_17275	SCJLRZ1024A01.g	Sb02g021090	AT1G53310	ND	ND	ND	ND	ND	ND	ND	ND	ND	0.6356	ND	ND	p29194	glycolysis
CA093141.1	GS1_SS_10537_21758	SCCCCL3001F10.b	Sb04g008720	AT1G53310	ND	-0.9044	ND	ND	ND	ND	ND	ND	ND	ND	ND	ND	p29195	glycolysis
CA152299.1	GS1_SS_04681_17298	SCJFRZ2027C06.g	Sb04g008350	AT1G53440	1.8067	ND	ND	ND	ND	ND	1.6367	ND	ND	ND	ND	ND	-	signalling
CA149998.1	GS1_SS_15036_14199	SCCCRZ2C01F06.g	Sb01g040890	AT1G53700	ND	ND	ND	ND	0.9908	ND	ND	ND	ND	ND	ND	ND	-	hormone metabolism
CA160895.1	GS1_SS_20198_12809	SCMCRZ3064F11.g	Sb10g006200	AT1G53820	ND	ND	ND	2.0633	2.0978	ND	ND	ND	ND	ND	1.8267	ND	-	protein
CA218955.1	GS1_SS_00602_19470	SCJFAD1C12A04.b	Sb01g045060	AT1G53910	ND	ND	ND	ND	ND	ND	ND	ND	0.8865	ND	ND	ND	q6k7e6	hormone metabolism
CA083680.1	GS1_SS_04030_01027	SCEPAM2053E01.g	Sb10g006260	AT1G53910	ND	ND	ND	0.9831	ND	ND	ND	ND	ND	ND	ND	ND	q6k7e6	RNA
CA111170.1	GS1_SS_09843_18601	SCBGLR1023H03.g	Sb10g006260	AT1G53910	ND	ND	ND	ND	ND	ND	-1.255	ND	ND	ND	ND	ND	q6k7e6	RNA
CA126989.1	GS1_SS_10381_13545	SCCCLR2001C04.g	Sb04g035130	AT1G54050	ND	-1.1549	-1.3291	ND	ND	ND	ND	ND	-0.6594	ND	ND	ND	-	stress
CA145618.1	GS1_SS_14021_04434	SCSGRT2066D02.g	Sb04g030900	AT1G54130	ND	ND	ND	ND	ND	ND	-1.1083	ND	ND	ND	ND	ND	-	stress
CA181729.1	GS1_SS_18481_12151	SCBFST3135H08.g	Sb01g009820	AT1G54690	1.39	-2.0142	ND	ND	ND	ND	1.7822	ND	ND	ND	ND	ND	q8llp5	DNA
CA110810.1	GS1_SS_09357_18698	SCCCLB1001G06.g	Sb09g019710	AT1G54790	ND	ND	ND	ND	ND	ND	ND	ND	ND	ND	ND	0.6198	-	misc
CA117590.1	GS1_SS_14499_15889	SCUTLR2030B03.g	Sb01g011040	AT1G55020	ND	ND	ND	ND	ND	1.3242	ND	ND	ND	ND	ND	1.255	q53rb0	hormone metabolism
CA130399.1	GS1_SS_21695_20802	SCCCRT1001E01.g	Sb03g042440	AT1G55020	ND	ND	ND	3.356	3.13	5.559	ND	ND	ND	-1.6449	2.8128	5.0041	p29250	hormone metabolism
CA133468.1	GS1_SS_20498_19027	SCJFRT1007H07.g	Sb03g042450	AT1G55020	3.0125	ND	-4.5668	ND	2.3828	4.3897	ND	ND	-3.6421	-2.264	ND	2.67	p29250	hormone metabolism
CA172432.1	GS1_SS_17327_03968	SCSGSB1006H07.g	Sb03g010055	AT1G55550	ND	ND	ND	ND	ND	ND	ND	ND	ND	ND	1.135	1.18	-	cell
CA069055.1	GS1_SS_25064_12044	SCSBAD1051G02.g	Sb03g010055	AT1G55550	ND	ND	ND	ND	ND	ND	ND	ND	ND	ND	1.7875	ND	-	cell
CA106289.1	GS1_SS_25636_20097	SCQGLR1085G01.g	Sb02g027900	AT1G55670	ND	ND	ND	-1.847	1.4884	1.7656	ND	ND	ND	-1.4862	ND	1.391	q00327	PS
CA130661.1	GS1_SS_18669_08783	SCCCRT1004E02.g	Sb07g028630	AT1G55760	ND	1.3342	1.0386	ND	ND	ND	ND	ND	ND	ND	0.9065	ND	-	not assigned
CA189814.1	GS1_SS_10419_11638	SCCCLR1C05B05.g	Sb04g000210	AT1G55810	ND	-1.1422	ND	ND	-1.1143	ND	ND	-1.1472	ND	ND	ND	ND	-	nucleotide metabolism
CA190660.1	GS1_SS_12711_11332	SCCCRT1C04F08.g	Sb09g025350	AT1G55900	0.9441	ND	ND	ND	ND	ND	1.2352	ND	ND	ND	ND	ND	-	transport
CA189973.1	GS1_SS_17368_04816	SCCCLR1C07A01.g	Sb01g032670	AT1G55910	ND	ND	ND	ND	ND	ND	ND	ND	ND	-1.001	ND	ND	-	transport
CA101454.1	GS1_SS_24393_15654	SCBFLR1026B07.g	Sb01g035290	AT1G56110	1.4281	-1.315	ND	ND	ND	ND	1.776	-1.02	0.8422	ND	ND	ND	-	RNA
CA116933.1	GS1_SS_08128_18330	SCAGLR1021B11.g	Sb07g005820	AT1G56130	ND	1.0265	ND	ND	ND	ND	ND	0.7799	ND	ND	ND	ND	-	signalling
CA117577.1	GS1_SS_08434_18373	SCCCLR1024H11.g	Sb01g035780	AT1G56220	-1.4277	ND	ND	ND	ND	ND	ND	ND	ND	ND	ND	ND	-	development
CA171162.1	GS1_SS_17165_09672	SCRUSB1062G12.g	Sb07g022240	AT1G56220	ND	ND	ND	1.3465	ND	1.6681	ND	ND	ND	ND	ND	ND	-	development
CA127804.1	GS1_SS_23678_19850	SCEPLR1051D05.g	Sb02g007480	AT1G56340	ND	-1.3388	ND	ND	ND	ND	1.0301	-1.15	0.5907	ND	ND	ND	q9sly8	signalling
CA284825.1	GS1_SS_18245_20602	SCEPSD1069D02.g	Sb03g041027	AT1G56340	ND	-1.625	ND	ND	ND	-0.922	1.4928	-1.2965	ND	ND	ND	ND	-	signalling
CA117745.1	GS1_SS_09804_18695	SCBGLR1023C10.g	Sb01g037250	AT1G56500	ND	ND	ND	ND	ND	ND	-0.9563	ND	ND	ND	ND	ND	-	not assigned
CA097648.1	GS1_SS_00546_12088	SCMCCL6049E02.g	Sb01g034440	AT1G56700	ND	ND	ND	-1.0691	ND	ND	ND	ND	ND	-1.1483	ND	ND	-	protein
CA098752.1	GS1_SS_19744_12759	SCRLCL6030H11.g	Sb01g034440	AT1G56700	ND	ND	ND	ND	ND	ND	ND	ND	ND	-1.7882	ND	ND	-	protein
CA103678.1	GS1_SS_07710_10743	SCUTLR1037D02.g	Sb02g040830	AT1G56700	ND	ND	ND	ND	1.3751	1.52	ND	ND	ND	ND	ND	ND	-	protein
CA116480.1	GS1_SS_06413_17177	SCJFLR1017B02.g	Sb01g019840	AT1G57860	ND	-1.2888	ND	ND	ND	ND	ND	ND	ND	ND	ND	ND	-	protein
CA116556.1	GS1_SS_09507_21730	SCCCLR2C01F01.g	Sb01g047510	AT1G57860	ND	-1.0174	ND	ND	ND	ND	ND	ND	ND	ND	ND	ND	-	protein
CA290227.1	GS1_SS_42425_20849	SCUTSD1024A12.g	Sb01g021240	AT1G58030	ND	ND	ND	ND	ND	ND	ND	ND	ND	ND	ND	-1.2426	-	transport
CA245765.1	GS1_SS_07856_03889	SCEZFL5083G01.g	Sb05g004800	AT1G58100	ND	ND	ND	ND	ND	ND	ND	1.2775	ND	ND	ND	ND	-	hormone metabolism
CA234968.1	GS1_SS_23002_16704	SCCCFL4090D02.g	Sb08g004670	AT1G58170	1.3054	ND	ND	ND	ND	-0.9111	1.5352	ND	ND	ND	ND	ND	-	stress
CA225863.1	GS1_SS_22241_09821	SCRLFL3004C04.b	Sb01g041970	AT1G58340	ND	ND	ND	ND	ND	ND	-1.2814	ND	ND	ND	ND	ND	-	transport
CA116976.1	GS1_SS_13375_14873	SCAGLR1043H02.g	Sb01g042050	AT1G58440	ND	ND	ND	ND	1.1251	0.6895	ND	ND	ND	ND	0.8086	ND	o48651	hormone metabolism
CA148824.1	GS1_SS_14476_10503	SCJLRZ1020E10.g	Sb04g028510	AT1G59610	ND	ND	ND	ND	-1.1412	-0.9251	ND	ND	ND	ND	ND	ND	-	misc
CA101481.1	GS1_SS_08290_18795	SCEQLR1050H02.g	Sb05g007450	AT1G59740	-1.3684	ND	ND	ND	1.577	1.3257	ND	ND	ND	ND	ND	ND	-	transport
CA104962.1	GS1_SS_07825_01043	SCJFHR1C03B08.g	Sb08g007700	AT1G59740	-3.6732	-1.1325	-1.1034	ND	ND	ND	-1.0531	ND	ND	ND	ND	ND	-	transport
CA117928.1	GS1_SS_20911_16916	SCCCRZ1C01C08.g	Sb04g022830	AT1G59750	ND	ND	ND	0.9456	ND	ND	ND	ND	ND	ND	ND	ND	-	RNA
CA083603.1	GS1_SS_04013_18978	SCEPAM2015F01.g	Sb06g017490	AT1G59750	ND	ND	ND	ND	ND	-0.7948	ND	ND	ND	ND	ND	ND	-	RNA
CA138254.1	GS1_SS_12960_09973	SCEPRT2048D07.g	Sb06g018120	AT1G59960	ND	-1.3646	ND	ND	ND	ND	ND	ND	ND	ND	ND	ND	q7g764	secondary metabolism
CA078336.1	GS1_SS_08379_02762	SCSGST1072A11.g	Sb10g008360	AT1G60060	ND	ND	ND	1.1533	1.4896	ND	ND	ND	ND	ND	ND	ND	-	not assigned
CA266964.1	GS1_SS_25725_08917	SCRFLB2060E04.g	Sb03g036980	AT1G60420	ND	ND	ND	ND	ND	-1.0105	-0.934	ND	-0.7005	0.9493	ND	ND	-	not assigned
CA192212.1	GS1_SS_01982_08238	SCSBRZ2021E02.g	Sb10g001830	AT1G60770	ND	-1.1239	ND	ND	ND	ND	ND	ND	ND	ND	ND	ND	-	RNA
CA277645.1	GS1_SS_26118_19348	SCSBSD2029H02.g	Sb07g000620	AT1G60950	ND	ND	ND	-1.5005	ND	ND	ND	ND	ND	ND	ND	0.9095	p27787	PS
CA121186.1	GS1_SS_10380_14287	SCVPLR2012E12.g	Sb02g036440	AT1G61260	ND	ND	-1.5697	-0.904	ND	ND	ND	ND	-0.9007	ND	0.6906	ND	-	not assigned
CA154337.1	GS1_SS_15160_05934	SCVPRZ2042C04.g	Sb02g036330	AT1G61350	ND	ND	ND	1.5065	ND	ND	ND	ND	ND	ND	ND	1.4992	-	not assigned
CA116979.1	GS1_SS_00896_15976	SCAGLR1043A06.g	Sb10g023930	AT1G61520	ND	ND	ND	ND	ND	1.1435	ND	ND	ND	-0.8611	ND	0.7119	-	PS
CA179897.1	GS1_SS_20834_11911	SCCCST2001C03.g	Sb01g027280	AT1G62200	ND	ND	ND	ND	ND	ND	ND	ND	ND	ND	1.2154	ND	-	transport
CA101025.1	GS1_SS_07250_19455	SCCCFL1002E10.g	Sb03g008630	AT1G62400	ND	ND	ND	ND	ND	ND	ND	ND	0.8137	ND	ND	ND	-	protein
CA236399.1	GS1_SS_12320_13147	SCACFL5031E06.g	Sb01g050390	AT1G62600	ND	ND	ND	ND	ND	ND	ND	ND	ND	ND	ND	0.6836	-	secondary metabolism
CA101644.1	GS1_SS_02723_12233	SCCCRT1C06C05.g	Sb10g027810	AT1G62790	ND	-1.16	ND	ND	ND	ND	ND	ND	ND	ND	ND	ND	-	misc
CA116670.1	GS1_SS_09944_19690	SCEZLB1006E02.g	Sb01g048970	AT1G62990	ND	ND	ND	ND	ND	ND	ND	ND	ND	ND	0.9427	0.5601	-	RNA
CA179935.1	GS1_SS_18309_11412	SCCCST2002A02.g	Sb04g031920	AT1G63010	ND	ND	-1.5297	ND	ND	ND	ND	ND	-0.5675	2.0569	ND	ND	-	not assigned
CA207129.1	GS1_SS_19403_14533	SCEQSB1C02G10.g	Sb06g025950	AT1G63010	ND	ND	ND	ND	ND	ND	ND	ND	ND	0.6119	ND	ND	-	not assigned
CA084267.1	GS1_SS_24094_21208	SCEQAM2039A10.g	Sb10g001690	AT1G63100	-2.5684	ND	ND	ND	ND	ND	ND	ND	ND	ND	ND	ND	-	RNA
CA137074.1	GS1_SS_25042_08456	SCCCRT2001D02.g	Sb06g023480	AT1G63220	ND	ND	ND	ND	ND	ND	ND	ND	ND	ND	ND	1.1278	q7f9x0	not assigned
CA189420.1	GS1_SS_18112_09552	SCJFRZ2031G06.g	Sb01g017720	AT1G63300	ND	ND	ND	ND	ND	-0.8965	ND	ND	ND	ND	ND	ND	-	not assigned
CA167075.1	GS1_SS_03351_04318	SCJFRZ1005G10.g	Sb03g034310	AT1G63640	ND	ND	ND	ND	ND	-1.1249	ND	ND	ND	ND	ND	ND	-	cell
CA250670.1	GS1_SS_24012_06817	SCRUFL1119B08.g	Sb10g021920	AT1G63640	ND	ND	ND	ND	ND	ND	ND	ND	ND	0.9468	ND	ND	-	cell
CA204827.1	GS1_SS_20520_11677	SCSFSB1097H04.g	Sb01g009710	AT1G63850	ND	1.1354	ND	ND	1.6031	1.3552	ND	ND	ND	ND	ND	ND	-	RNA
CA192958.1	GS1_SS_21526_15823	SCRLSB1044E01.g	Sb03g001130	AT1G64110	ND	ND	ND	0.8556	ND	ND	ND	ND	ND	ND	ND	ND	-	protein
CA149209.1	GS1_SS_16564_08300	SCJLRZ1024D10.g	Sb09g029900	AT1G64110	-1.3478	ND	0.6722	ND	ND	ND	-1.6197	ND	ND	ND	ND	ND	-	protein
CA150533.1	GS1_SS_26277_10922	SCBFRZ2019C02.g	Sb03g028290	AT1G64140	ND	ND	-1.3217	ND	ND	ND	ND	ND	ND	ND	ND	ND	-	stress
CA088537.1	GS1_SS_22733_00407	SCRFAM2127C07.g	Sb03g001390	AT1G64150	ND	ND	ND	ND	ND	ND	-1.13	ND	ND	ND	ND	ND	-	not assigned
CA150801.1	GS1_SS_01758_18783	SCBFRZ2048H03.g	Sb02g019480	AT1G64230	ND	ND	ND	ND	ND	ND	ND	ND	ND	ND	ND	0.6871	-	protein
CA125571.1	GS1_SS_25325_16089	SCRLLR1059F03.g	Sb04g001680	AT1G64230	ND	ND	ND	ND	1.0044	0.7342	ND	ND	ND	0.6506	ND	ND	-	protein
CA164927.1	GS1_SS_33254_19056	SCSBRZ3125A10.g	Sb03g002980	AT1G64280	2.75	ND	ND	ND	ND	ND	1.7552	ND	ND	ND	ND	ND	-	stress
CA130578.1	GS1_SS_13072_12622	SCCCRT1003E05.g	Sb04g002940	AT1G64530	ND	ND	ND	ND	ND	ND	ND	ND	ND	-0.9314	ND	ND	-	RNA
CA155176.1	GS1_SS_09114_08685	SCEPRZ1010B05.g	Sb01g016960	AT1G64650	ND	ND	ND	ND	-0.792	-0.7778	ND	ND	ND	ND	ND	ND	-	not assigned
CA065380.1	GS1_SS_21707_20459	SCACAD1039E02.g	Sb01g017060	AT1G64660	ND	ND	ND	1.0817	ND	ND	ND	ND	ND	ND	ND	ND	-	amino acid metabolism
CA094444.1	GS1_SS_06069_01222	SCCCCL4008E12.g	Sb04g000400	AT1G64880	0.9909	ND	ND	ND	ND	ND	ND	ND	0.7125	ND	ND	ND	-	protein
CA191054.1	GS1_SS_13713_19063	SCQSRT2034B05.g	Sb07g001370	AT1G64940	ND	ND	ND	ND	ND	-1.5458	ND	ND	ND	-1.1855	1.2533	ND	-	misc
CA252435.1	GS1_SS_24128_01848	SCVPFL1138B04.g	Sb04g031010	AT1G65060	ND	ND	-1.0385	ND	ND	1.0484	ND	ND	-0.9771	-0.7706	1.5095	1.7181	q42982	secondary metabolism
CA077541.1	GS1_SS_02896_16059	SCQSAM1032F05.g	Sb01g035260	AT1G65290	ND	-0.9515	ND	ND	ND	ND	ND	ND	ND	ND	ND	ND	-	lipid metabolism
CA278114.1	GS1_SS_25518_18146	SCBFSD2035E11.g	Sb03g001700	AT1G65480	-2.2588	ND	ND	ND	ND	ND	-2.134	-2.6646	-2.32	ND	ND	ND	-	development
-	GS1_SS_25789_20294	SCEPSD1070F02.g	Sb10g003940	AT1G65480	-3.6933	ND	ND	ND	ND	ND	-1.7409	-4.2902	-5.0812	ND	ND	ND	-	development
CA081833.1	GS1_SS_07367_19801	SCCCCL4006H09.g	Sb01g029250	AT1G65680	1.3769	-3.1197	ND	ND	ND	ND	2.3069	ND	ND	ND	ND	1.0703	q336t5	cell wall
CA101313.1	GS1_SS_21848_03892	SCCCLB1023H08.g	Sb01g029260	AT1G65680	ND	ND	ND	ND	2.0668	2.356	ND	ND	ND	ND	3.2275	3.2657	q336t5	cell wall
CA119719.1	GS1_SS_15508_08491	SCCCLR1065A10.g	Sb01g029330	AT1G65680	ND	2.201	ND	ND	ND	1.7633	ND	2.5223	1.443	ND	1.1978	2.153	q336t5	cell wall
CA191569.1	GS1_SS_12765_10611	SCMCRT2107D08.g	Sb01g050430	AT1G65680	ND	ND	ND	2.2612	ND	ND	ND	ND	ND	ND	ND	ND	q9ld07	cell wall
CA219951.1	GS1_SS_21859_13274	SCSBFL4013F04.g	Sb04g026840	AT1G65730	ND	ND	ND	-1.2136	ND	ND	ND	ND	ND	ND	ND	ND	-	transport
CA064641.1	GS1_SS_20234_05842	SCEQRT2027A01.g	Sb06g023010	AT1G65730	ND	ND	ND	ND	ND	ND	ND	ND	0.691	-0.8898	1.5458	1.0252	-	transport
CA225298.1	GS1_SS_21874_16070	SCSGFL4C03C08.g	Sb05g005150	AT1G65870	ND	ND	ND	ND	ND	ND	ND	ND	ND	-0.7518	ND	ND	-	stress
CA110976.1	GS1_SS_24567_11142	SCCCLB1003G10.g	Sb05g005150	AT1G65870	ND	ND	ND	ND	ND	ND	ND	ND	0.997	ND	ND	ND	-	stress
CA122784.1	GS1_SS_10653_13533	SCJLLR1102H07.g	Sb05g005200	AT1G65870	ND	ND	ND	ND	ND	ND	ND	ND	ND	1.1081	ND	ND	-	stress
CA111353.1	GS1_SS_08909_07286	SCAGLB1069B10.g	Sb09g004300	AT1G66340	ND	ND	ND	ND	ND	1.0697	ND	ND	ND	ND	ND	ND	o81122	hormone metabolism
CA071143.1	GS1_SS_26896_08853	SCCCAM1002H12.g	Sb03g008180	AT1G66910	1.1165	ND	ND	ND	ND	ND	ND	ND	ND	ND	ND	ND	-	lipid metabolism
CA235328.1	GS1_SS_23021_16828	SCCCFL4094H12.g	Sb03g006765	AT1G66930	ND	ND	ND	1.4009	ND	ND	ND	ND	ND	ND	ND	0.6098	-	lipid metabolism
CA293641.1	GS1_SS_26109_08722	SCSGLV1006E08.g	Sb03g006700	AT1G67000	ND	ND	ND	ND	ND	ND	3.0813	ND	ND	ND	ND	ND	-	lipid metabolism
CA182158.1	GS1_SS_09575_15878	SCCCLR1001E04.g	Sb05g003480	AT1G67090	ND	ND	ND	-2.5367	ND	ND	ND	ND	ND	ND	ND	ND	q41373	PS
CA148965.1	GS1_SS_14506_13257	SCJLRZ1021C07.g	Os10g31856	AT1G67120	1.5954	ND	ND	ND	ND	ND	ND	ND	ND	ND	ND	ND	-	protein
CA099311.1	GS1_SS_06955_15110	SCSGCL6071A12.g	Sb09g023410	AT1G67120	1.8312	ND	ND	ND	ND	ND	1.6751	ND	ND	ND	ND	ND	-	protein
CA082933.1	GS1_SS_21900_13670	SCQSAM2047F11.g	Sb09g023430	AT1G67120	1.3068	ND	ND	ND	ND	ND	1.3899	ND	ND	ND	ND	ND	-	protein
CA071963.1	GS1_SS_16500_07098	SCQSST1037F06.g	Sb03g044220	AT1G67310	ND	ND	ND	ND	ND	ND	ND	ND	-0.7642	ND	ND	ND	-	signalling
CA128013.1	GS1_SS_19845_13003	SCJFLR1017H09.g	Sb07g026305	AT1G67430	ND	-1.1188	ND	ND	ND	ND	ND	ND	ND	ND	ND	ND	o48557	protein
CA083286.1	GS1_SS_07493_13517	SCJFRZ2005H06.g	Sb09g006420	AT1G67430	ND	-1.3319	ND	ND	ND	ND	ND	-0.9941	ND	ND	ND	ND	o48557	protein
CA093290.1	GS1_SS_10567_15914	SCCCCL3002E04.b	Sb02g024140	AT1G68020	ND	1.5313	ND	1.0242	1.6656	1.1725	ND	ND	ND	ND	ND	ND	-	minor CHO metabolism
CA139998.1	GS1_SS_07126_19446	SCSGRT2065E10.g	Sb06g031020	AT1G68290	ND	ND	ND	ND	ND	ND	ND	ND	ND	ND	ND	1.1059	-	DNA
CA173841.1	GS1_SS_11586_15029	SCJFRZ2029F03.g	Sb03g007230	AT1G68560	ND	1.4668	ND	ND	ND	ND	ND	ND	ND	ND	ND	ND	-	misc
CA191765.1	GS1_SS_14406_10351	SCJLST1024G08.g	Sb09g020300	AT1G68570	-0.9861	ND	ND	ND	ND	ND	ND	ND	ND	ND	ND	ND	-	transport
CA133318.1	GS1_SS_13093_20865	SCEQRT1033F06.g	Sb10g009530	AT1G68570	-0.9771	ND	ND	0.6912	2.2503	2.6254	ND	ND	ND	ND	1.0601	1.5365	-	transport
-	GS1_SS_24355_21678	SCSGFL4194F09.g	Sb10g009592	AT1G68640	ND	ND	ND	ND	ND	-1.4772	ND	ND	ND	ND	ND	ND	q41558	RNA
CA106876.1	GS1_SS_00319_12530	SCQSHR1023D08.g	Sb08g003180	AT1G68670	-1.0635	-1.7494	-2.1025	ND	1.3525	1.4135	ND	ND	ND	ND	ND	ND	-	RNA
CA137875.1	GS1_SS_24271_18291	SCEPRT2043C06.g	Sb02g029040	AT1G68920	ND	ND	ND	ND	ND	ND	-1.1875	ND	ND	ND	ND	ND	-	RNA
CA111084.1	GS1_SS_09723_12843	SCACLB1045D01.g	Sb01g015150	AT1G69070	ND	ND	ND	ND	ND	ND	1.055	ND	ND	ND	ND	ND	-	not assigned
CA181420.1	GS1_SS_17641_20249	SCJFST1013H06.g	Sb01g007790	AT1G69120	-1.1299	ND	ND	ND	ND	ND	ND	ND	ND	ND	ND	ND	q7y023	RNA
CA116146.1	GS1_SS_18053_09018	SCCCLR1001D05.g	Sb04g028670	AT1G69350	ND	1.2005	ND	ND	ND	ND	ND	ND	ND	ND	ND	ND	-	not assigned
CA106542.1	GS1_SS_08025_17433	SCQGHR1013E08.g	Sb02g038270	AT1G69420	ND	ND	ND	ND	ND	-0.916	ND	ND	ND	-0.9013	1.1209	ND	-	RNA
CA178294.1	GS1_SS_17125_05715	SCRFST1043C02.g	Sb01g042150	AT1G69520	ND	ND	ND	ND	ND	ND	ND	0.9144	ND	ND	ND	ND	-	amino acid metabolism
CA085082.1	GS1_SS_04275_03745	SCEZAM2060E12.g	Sb04g005800	AT1G69630	ND	-1.9619	ND	ND	ND	ND	1.2238	-1.5448	ND	ND	ND	ND	-	protein
CA114344.1	GS1_SS_09364_15256	SCQSLB1052B06.g	Sb10g008040	AT1G69640	ND	ND	ND	ND	1.3233	ND	ND	ND	ND	-1.2525	ND	ND	-	lipid metabolism
CA254367.1	GS1_SS_24221_00216	SCBFFL4113C07.g	Sb05g010070	AT1G69850	ND	1.7838	ND	ND	ND	ND	ND	ND	1.4054	ND	ND	ND	-	transport
CA274517.1	GS1_SS_25303_03908	SCACSD1017D08.g	Sb10g022800	AT1G69850	ND	ND	ND	ND	1.461	1.2351	ND	ND	ND	ND	ND	ND	-	transport
CA111242.1	GS1_SS_10740_01750	SCCCRZ1001E12.g	Sb03g042020	AT1G70100	ND	ND	ND	ND	0.97	1.1651	ND	ND	ND	ND	ND	ND	-	not assigned
CA141352.1	GS1_SS_13426_13153	SCJFRT2060A01.g	Sb05g027710	AT1G70230	ND	ND	ND	ND	ND	ND	ND	ND	ND	-1.144	ND	ND	-	not assigned
CA121163.1	GS1_SS_10374_06801	SCEQLR1091D11.g	Sb10g009770	AT1G70300	ND	ND	ND	-1.3778	-1.4599	-1.8719	ND	ND	ND	ND	ND	ND	-	transport
CA112318.1	GS1_SS_02086_18977	SCEPLB1044E03.g	Sb07g005850	AT1G70330	ND	ND	0.5418	ND	ND	ND	ND	ND	ND	ND	ND	ND	-	transport
CA261681.1	GS1_SS_40313_18995	SCBGLB2012C11.g	Sb07g019310	AT1G70370	ND	ND	ND	ND	ND	ND	ND	ND	ND	ND	0.8577	ND	-	cell wall
CA118776.1	GS1_SS_09975_15313	SCEQLB1063G04.g	Sb03g029180	AT1G70410	ND	ND	ND	ND	ND	0.7318	ND	ND	ND	ND	0.8878	1.0022	p40880	TCA
CA095546.1	GS1_SS_19125_12207	SCSGLR1025D03.g	Sb03g027330	AT1G71000	ND	ND	ND	-1.8191	ND	ND	ND	0.9383	ND	ND	ND	-1.1849	-	stress
CA147564.1	GS1_SS_03896_06498	SCEPRZ1010F09.g	Sb02g024300	AT1G71010	-0.9574	ND	ND	ND	ND	ND	-1.1291	ND	ND	ND	ND	ND	-	signalling
CA127635.1	GS1_SS_11342_08704	SCACLR2014F01.g	Sb07g000380	AT1G71050	ND	ND	ND	ND	ND	1.0303	ND	ND	ND	ND	ND	1.0246	-	metal handling
CA104574.1	GS1_SS_07881_07151	SCVPLB1020D03.g	Sb03g046760	AT1G71695	2.2517	-1.434	ND	ND	2.9774	4.2	ND	-1.9488	ND	ND	ND	ND	-	misc
CA209583.1	GS1_SS_20539_10112	SCRLFL1004E03.g	Sb03g032940	AT1G71710	ND	ND	ND	-1.4748	ND	ND	ND	ND	ND	-2.7626	ND	1.465	-	minor CHO metabolism
CA198306.1	GS1_SS_19821_14557	SCCCFL3002D08.g	Sb06g030250	AT1G71810	ND	ND	ND	ND	ND	ND	-1.1956	ND	ND	ND	ND	ND	-	not assigned
CA095347.1	GS1_SS_01074_18377	SCEQRT1029H05.g	Sb04g023810	AT1G71830	ND	ND	ND	ND	ND	-0.9861	ND	ND	ND	ND	ND	ND	-	signalling
CA081370.1	GS1_SS_03591_13833	SCRURT2005G01.g	Sb09g021270	AT1G72040	ND	ND	ND	ND	ND	ND	1.3667	ND	1.2923	ND	ND	ND	-	nucleotide metabolism
CA120812.1	GS1_SS_10356_17272	SCEPLR1030E06.g	Sb03g041570	AT1G72180	ND	0.9741	ND	ND	ND	ND	ND	ND	ND	ND	ND	ND	-	signalling
CA084787.1	GS1_SS_00835_12289	SCEZAM2035A03.g	Sb0012s004780	AT1G72210	ND	ND	ND	2.4906	3.8599	4.4256	ND	ND	ND	1.504	1.3616	ND	-	RNA
CA145258.1	GS1_SS_13964_05594	SCSGRT2063B06.g	Sb01g009070	AT1G72280	ND	ND	ND	ND	ND	-0.8762	ND	ND	ND	ND	ND	ND	-	protein
CA101663.1	GS1_SS_03250_07719	SCCCLR1001D03.g	Sb02g039270	AT1G72370	ND	-1.7988	ND	ND	ND	ND	1.4828	-1.4643	ND	ND	ND	ND	o22518	protein
CA131632.1	GS1_SS_17276_20176	SCEPRZ1010E06.g	Sb09g026860	AT1G72770	ND	ND	ND	ND	ND	ND	ND	ND	-0.5381	ND	ND	ND	-	hormone metabolism
CA095380.1	GS1_SS_06239_01465	SCEQRT1025B05.g	Sb02g026030	AT1G72820	ND	ND	ND	-2.0078	-1.425	-2.0425	ND	ND	ND	-1.815	ND	-0.8581	-	transport
CA151645.1	GS1_SS_14836_14486	SCJFRZ2011E09.g	Sb07g019920	AT1G72970	ND	ND	ND	ND	-1.4588	-1.3859	ND	ND	ND	-1.0863	ND	ND	-	misc
CA102367.1	GS1_SS_08223_12927	SCJLRT1013H05.g	Sb03g033100	AT1G73010	ND	ND	ND	ND	ND	0.987	ND	ND	ND	-0.6154	ND	1.405	-	misc
CA277589.1	GS1_SS_25484_04225	SCSBSD2029B08.g	Sb04g008010	AT1G73010	-2.867	1.7112	1.415	ND	ND	ND	-1.8778	ND	0.6723	ND	1.5292	1.5358	-	misc
CA091482.1	GS1_SS_20255_03133	SCUTAM2086B11.g	Sb01g033080	AT1G73040	ND	ND	ND	ND	ND	ND	-1.4597	ND	-0.6451	ND	ND	ND	p27349	misc
CA091329.1	GS1_SS_05419_10709	SCUTAM2009H10.g	Sb01g033090	AT1G73040	ND	1.155	ND	ND	ND	ND	ND	ND	ND	ND	ND	ND	p27349	misc
CA073103.1	GS1_SS_02011_04430	SCEPAM1024B12.g	Sb06g031390	AT1G73110	ND	ND	ND	-1.1977	ND	ND	ND	ND	ND	ND	ND	ND	-	PS
CA102056.1	GS1_SS_16782_17086	SCCCHR1003H09.g	Sb08g020950	AT1G73300	ND	ND	ND	ND	ND	ND	ND	1.0851	ND	ND	ND	ND	-	protein
-	GS1_SS_03504_20356	SCCCAM2004G02.g	Sb10g008290	AT1G73590	ND	ND	ND	ND	ND	ND	-1.2146	ND	ND	1.0421	ND	ND	q67ul3	hormone metabolism
CA190765.1	GS1_SS_15236_15796	SCSGLR1084D12.g	Sb02g028390	AT1G73730	ND	ND	ND	1.3375	ND	ND	ND	ND	ND	ND	ND	ND	-	RNA
CA131106.1	GS1_SS_11809_19417	SCBFRT1068C11.g	Sb02g023480	AT1G74030	ND	-1.6812	ND	ND	ND	ND	ND	-1.3789	ND	ND	ND	ND	-	glycolysis
CA209912.1	GS1_SS_20942_17420	SCJLFL1053G08.g	Sb02g023480	AT1G74030	ND	-2.0576	ND	ND	ND	ND	ND	-1.7896	ND	ND	ND	ND	-	glycolysis
CA112387.1	GS1_SS_22321_13889	SCEQLB1063E01.g	Sb04g024500	AT1G74050	ND	-1.2935	ND	ND	ND	ND	ND	-0.9455	ND	ND	ND	ND	-	protein
CA128120.1	GS1_SS_07412_14113	SCCCCL3080C04.g	Sb06g019800	AT1G74050	0.8371	-1.3548	ND	ND	ND	ND	1.1406	-0.9853	ND	ND	ND	ND	-	protein
CA082489.1	GS1_SS_23930_13289	SCBFAM2022A06.g	Sb02g013130	AT1G74160	ND	ND	ND	ND	ND	ND	ND	ND	ND	-0.6209	1.0237	0.836	-	not assigned
CA089257.1	GS1_SS_05043_04593	SCRLAM2050F05.g	Sb08g015620	AT1G74250	ND	ND	ND	ND	ND	0.7955	ND	ND	ND	ND	ND	ND	-	stress
CA140099.1	GS1_SS_11539_14420	SCQGLR2032B09.g	Sb09g027930	AT1G74270	0.892	-1.1278	ND	ND	ND	ND	ND	ND	ND	ND	ND	ND	-	protein
CA156366.1	GS1_SS_15388_01375	SCEPRZ3047D01.g	Sb02g038310	AT1G74360	1.3281	ND	ND	ND	ND	ND	ND	ND	-0.7949	ND	ND	ND	-	hormone metabolism
CA283723.1	GS1_SS_41919_16256	SCSBSD1058E10.g	Sb08g019320	AT1G74360	ND	ND	ND	ND	ND	ND	1.8633	ND	ND	ND	ND	ND	-	hormone metabolism
CA102029.1	GS1_SS_08026_15032	SCQGLR2025H03.g	Sb04g028050	AT1G74470	ND	ND	ND	-1.1696	ND	ND	ND	ND	ND	ND	ND	ND	-	secondary metabolism
CA139251.1	GS1_SS_12310_06740	SCJFRT1060E10.g	Sb04g027910	AT1G74510	2.3138	ND	-1.5048	ND	ND	ND	1.693	ND	ND	ND	ND	ND	-	protein
CA210063.1	GS1_SS_13415_13432	SCJLFL1047F07.g	Sb08g023160	AT1G74790	ND	ND	ND	ND	ND	ND	ND	ND	ND	1.5028	ND	ND	-	cell
CA082396.1	GS1_SS_20067_01031	SCAGAM2126G09.g	Sb03g046510	AT1G74880	-1.0888	ND	ND	ND	ND	ND	ND	ND	ND	ND	ND	ND	-	PS
CA119318.1	GS1_SS_24011_04165	SCCCLB1024B02.g	Sb02g039190	AT1G74950	ND	ND	-1.0499	ND	ND	ND	1.2675	ND	-0.5813	ND	ND	ND	-	hormone metabolism
CA178511.1	GS1_SS_03415_10408	SCVPAM1059B06.g	Sb01g043900	AT1G75090	ND	1.575	ND	ND	ND	ND	ND	1.3269	ND	ND	ND	ND	-	DNA
CA072680.1	GS1_SS_01941_08126	SCEPAM1019B10.g	Sb04g030510	AT1G75250	ND	ND	ND	ND	ND	ND	ND	ND	ND	ND	3.5892	ND	-	RNA
CA138611.1	GS1_SS_13006_13286	SCEQRT2028G01.g	Sb03g008750	AT1G75290	ND	ND	ND	ND	ND	ND	ND	ND	ND	ND	2.2529	ND	p52580	secondary metabolism
CA127686.1	GS1_SS_18246_11096	SCCCLR1067B06.g	Sb07g015450	AT1G75390	ND	ND	ND	0.6334	-0.8323	ND	ND	ND	0.7779	ND	-0.5975	ND	-	RNA
CA118818.1	GS1_SS_00493_13995	SCBGLR1114B06.g	Sb10g000230	AT1G76100	ND	ND	ND	-1.3705	ND	0.7999	ND	ND	ND	ND	ND	1.0306	p20423	PS
CA127978.1	GS1_SS_09989_06827	SCAGLR2018G04.g	Sb04g031560	AT1G76410	ND	-1.1788	-1.608	2.9625	2.0705	1.1718	ND	ND	-0.9084	ND	ND	ND	-	protein
CA130424.1	GS1_SS_07794_18157	SCRLLR1038A06.g	Sb07g027480	AT1G76490	ND	ND	ND	ND	ND	ND	ND	ND	-0.8441	ND	ND	ND	q9xhl5	secondary metabolism
CA137582.1	GS1_SS_04663_16092	SCEQRT2027C10.g	Sb04g030000	AT1G76550	ND	ND	ND	ND	-1.6343	ND	ND	ND	ND	ND	ND	ND	q41140	glycolysis
CA096205.1	GS1_SS_14029_17700	SCCCCL3001B07.b	Sb08g020345	AT1G76550	ND	ND	ND	ND	ND	ND	ND	ND	ND	-0.6884	ND	ND	q41140	glycolysis
CA183024.1	GS1_SS_18605_16968	SCEZST3151H02.g	Sb08g020345	AT1G76550	ND	ND	ND	ND	ND	-1.314	ND	ND	ND	ND	ND	ND	q41140	glycolysis
CA096538.1	GS1_SS_06461_16032	SCEPRT2048D06.g	Sb10g012750	AT1G76550	-1.0843	ND	ND	-1.2588	ND	ND	-1.6748	ND	ND	ND	1.0262	ND	p21342	glycolysis
CA127261.1	GS1_SS_11269_16150	SCCCLR2004E11.g	Sb06g017700	AT1G76690	ND	ND	ND	ND	ND	ND	ND	ND	ND	-0.8008	0.8784	ND	-	hormone metabolism
CA141417.1	GS1_SS_19413_16580	SCJFRT2060G09.g	Sb06g033820	AT1G76900	ND	ND	ND	-1.3599	ND	ND	ND	ND	ND	-0.9594	0.7386	ND	-	RNA
CA082781.1	GS1_SS_03846_00196	SCBFAM2117B08.g	Sb01g008730	AT1G77120	ND	ND	ND	ND	ND	-1.6249	ND	ND	ND	ND	ND	-1.24	p00333	fermentation
CA096058.1	GS1_SS_13647_16802	SCCCLR2001H05.g	Sb05g009360	AT1G77120	1.3338	ND	ND	ND	ND	ND	ND	ND	ND	ND	ND	ND	p20306	fermentation
CA116504.1	GS1_SS_11027_15209	SCCCLR1022A02.g	Sb09g003800	AT1G77330	1.0153	-1.8417	-1.665	5.5433	7.5118	6.5125	2.0589	-1.9675	-1.7409	ND	ND	ND	-	hormone metabolism
CA116450.1	GS1_SS_09749_16325	SCEPRZ1010D11.g	Sb05g006010	AT1G77380	ND	ND	ND	1.0551	1.39	0.956	ND	ND	ND	ND	0.752	ND	-	transport
CA131671.1	GS1_SS_23672_04239	SCCCCL4014A04.g	Sb02g006680	AT1G77450	ND	ND	ND	2.51	ND	ND	ND	ND	ND	1.0637	1.0013	ND	q7ezt1	RNA
CA093597.1	GS1_SS_11821_07724	SCCCCL3080F02.b	Sb05g006150	AT1G77510	ND	ND	ND	ND	ND	ND	1.0952	ND	ND	ND	ND	ND	p52588	redox
CA096543.1	GS1_SS_02997_12657	SCCCRZ1001D08.g	Sb01g045280	AT1G77550	0.9669	ND	ND	ND	ND	ND	1.1506	ND	ND	ND	ND	ND	-	cell
CA273436.1	GS1_SS_25224_21742	SCEPSD1005F08.g	Sb04g024300	AT1G77760	ND	ND	ND	ND	ND	ND	ND	ND	ND	ND	ND	-1.0611	p49102	N-metabolism
CA127782.1	GS1_SS_03426_18775	SCCCLR1072G10.g	Sb09g023950	AT1G77940	ND	-1.5858	ND	ND	ND	ND	ND	ND	ND	ND	ND	ND	o48558	protein
CA157507.1	GS1_SS_20669_19716	SCEZRZ3015A12.g	Sb04g027700	AT1G78060	1.0731	-2.3319	ND	ND	ND	ND	2.1488	-1.7058	ND	ND	ND	ND	-	cell wall
CA120175.1	GS1_SS_08738_00373	SCCCLR1070E03.g	Sb02g039830	AT1G78070	-1.5975	ND	ND	ND	ND	ND	ND	ND	ND	ND	ND	ND	-	not assigned
CA206423.1	GS1_SS_20668_13978	SCVPFL1069B07.g	Sb02g039830	AT1G78070	-0.9738	ND	ND	-0.7679	ND	ND	-1.1046	ND	ND	ND	ND	ND	-	not assigned
CA064867.1	GS1_SS_19681_18294	SCVPRZ3026C06.g	Sb01g044410	AT1G78080	ND	1.3735	ND	ND	ND	ND	ND	1.2428	ND	ND	ND	ND	-	RNA
CA146322.1	GS1_SS_14116_00872	SCVPRT2079E05.g	Sb04g027620	AT1G78110	ND	ND	ND	ND	ND	ND	ND	ND	ND	ND	2.6184	2.215	-	not assigned
CA072495.1	GS1_SS_01347_00724	SCEPAM1016H05.g	Sb04g027500	AT1G78240	1.7251	ND	ND	ND	ND	ND	ND	ND	ND	ND	ND	ND	-	stress
CA129116.1	GS1_SS_08753_18806	SCRFLR2034A09.g	Sb01g033570	AT1G78290	-1.0529	ND	ND	ND	ND	ND	-1.3046	ND	ND	ND	ND	ND	q75lr7	protein
CA146470.1	GS1_SS_14133_09545	SCVPRT2081C04.g	Sb02g003090	AT1G78370	ND	-3.079	ND	ND	ND	ND	ND	-2.9587	ND	ND	ND	ND	p46417	misc
CA155947.1	GS1_SS_15333_16913	SCBFRZ3008D06.g	Sb02g003230	AT1G78390	ND	ND	-1.2884	ND	ND	1.7157	-2.3155	ND	-1.5799	ND	ND	1.08	-	hormone metabolism
CA255770.1	GS1_SS_24287_11029	SCJLFL4183G10.g	Sb08g016790	AT1G78430	-0.8879	ND	ND	ND	ND	ND	ND	ND	ND	ND	ND	ND	-	not assigned
CA212926.1	GS1_SS_21236_03669	SCCCCL7C03G05.g	Sb03g035000	AT1G78440	4.477	4.6082	2.8093	2.8892	3.5139	3.2711	ND	ND	ND	ND	ND	ND	q9sq80	hormone metabolism
CA278232.1	GS1_SS_25527_20012	SCBFSD2037A07.g	Sb0011s005450	AT1G78510	ND	ND	ND	ND	ND	-0.8755	ND	ND	ND	ND	ND	ND	-	secondary metabolism
CA155754.1	GS1_SS_15317_18708	SCJFRT1005C11.g	Sb01g031410	AT1G78550	ND	ND	ND	ND	ND	ND	ND	ND	ND	-0.9812	ND	ND	-	secondary metabolism
CA139700.1	GS1_SS_13163_04210	SCEZRT2015C02.g	Sb03g009350	AT1G78780	ND	-2.6394	ND	ND	2.175	ND	1.7468	-4.2987	ND	ND	ND	ND	p16273	stress
CA148597.1	GS1_SS_14454_19561	SCJLRZ1019A02.g	Sb04g031110	AT1G79180	ND	ND	ND	ND	-1.5188	-1.81	ND	1.4154	1.8433	ND	1.0569	0.739	p20024	RNA
CA290185.1	GS1_SS_25999_17043	SCAGFL8013F03.g	Sb06g028210	AT1G79460	ND	ND	ND	ND	ND	ND	ND	ND	-1.0025	ND	ND	ND	q39548	hormone metabolism
CA093039.1	GS1_SS_00955_18974	SCCCCL2001B02.b	Sb04g004750	AT1G79530	ND	ND	ND	ND	ND	ND	ND	-0.8514	ND	ND	ND	ND	-	glycolysis
CA131675.1	GS1_SS_00132_17860	SCCCLR1079B06.g	Sb10g026710	AT1G79550	ND	ND	ND	ND	0.8544	ND	ND	ND	ND	ND	ND	ND	p12783	PS
CA103069.1	GS1_SS_09241_18534	SCEZLB1013H04.g	Sb04g025930	AT1G80050	ND	ND	ND	ND	-1.5244	ND	ND	ND	ND	1.7367	-1.0151	ND	-	nucleotide metabolism
CA093387.1	GS1_SS_05810_08429	SCCCCL3003H07.b	Sb09g005270	AT1G80160	1.2525	ND	ND	ND	ND	ND	1.4668	ND	0.9354	ND	ND	ND	-	Biodegradation of Xenobiotics
CA190124.1	GS1_SS_10654_17153	SCJLLR1102A08.g	Sb09g027150	AT1G80170	ND	ND	ND	ND	ND	ND	2.5911	ND	ND	ND	ND	ND	-	cell wall
CA231902.1	GS1_SS_23990_09165	SCQSFL3037H05.b	Sb02g006520	AT1G80270	0.8775	ND	ND	ND	ND	ND	ND	ND	ND	ND	ND	ND	-	RNA
CA111466.1	GS1_SS_10276_12826	SCCCLR1079E11.g	Sb10g005340	AT1G80530	ND	ND	ND	ND	ND	-0.7624	ND	ND	ND	ND	ND	ND	-	development
CA113043.1	GS1_SS_18841_09210	SCEZLB1008B05.g	Sb02g007870	AT1G80830	ND	ND	ND	ND	ND	ND	ND	ND	1.0308	ND	ND	ND	-	transport
CA140351.1	GS1_SS_12924_16866	SCMCCL6051B10.g	Sb05g002760	AT2G01290	ND	ND	ND	1.0027	ND	ND	ND	ND	ND	ND	ND	ND	-	OPP
CA120038.1	GS1_SS_10205_09847	SCCCLR1068G12.g	Sb03g007770	AT2G01300	ND	ND	ND	ND	ND	ND	ND	ND	ND	ND	1.0032	ND	-	not assigned
CA102717.1	GS1_SS_07539_05870	SCCCHR1004C02.g	Sb03g007780	AT2G01300	ND	ND	ND	ND	ND	ND	ND	ND	ND	ND	1.4642	ND	-	not assigned
CA108976.1	GS1_SS_08051_00576	SCSGHR1068D08.g	Sb05g002150	AT2G01420	-1.3699	ND	ND	1.5065	ND	ND	-1.694	ND	ND	0.7099	ND	ND	p0c0x5	hormone metabolism
CA113285.1	GS1_SS_00267_06013	SCEZLB1011C09.g	Sb03g031930	AT2G01600	ND	ND	ND	ND	ND	ND	ND	ND	ND	ND	1.2028	0.8026	-	not assigned
CA121641.1	GS1_SS_02434_18872	SCEZLR1052C06.g	Sb01g010070	AT2G01830	ND	ND	ND	ND	ND	ND	ND	ND	ND	ND	ND	-0.808	-	hormone metabolism
CA213685.1	GS1_SS_21290_17539	SCUTFL1060D02.g	Sb01g041600	AT2G01905	ND	ND	ND	ND	ND	ND	ND	ND	ND	ND	-0.7824	ND	-	cell
CA134145.1	GS1_SS_12617_11405	SCJFRT1058B04.g	Sb01g009980	AT2G01910	ND	ND	ND	ND	ND	-1.0691	ND	ND	ND	ND	ND	ND	-	cell
CA190469.1	GS1_SS_21327_12162	SCEZLB1008A01.g	Sb01g041610	AT2G01910	ND	ND	ND	ND	ND	ND	ND	ND	ND	-0.6159	0.8518	ND	-	cell
CA102585.1	GS1_SS_08242_15305	SCQGHR1013F08.g	Sb01g041730	AT2G02040	ND	ND	ND	ND	ND	ND	ND	ND	ND	ND	ND	1.0588	-	transport
CA173826.1	GS1_SS_19384_17901	SCVPLR2012F07.g	Sb02g038680	AT2G02040	ND	ND	ND	ND	ND	ND	ND	ND	1.0612	ND	ND	ND	-	transport
CA131153.1	GS1_SS_11820_12852	SCQSLR1090F02.g	Sb01g001260	AT2G02061	1.306	ND	ND	0.967	ND	0.7972	1.3296	ND	ND	ND	ND	ND	-	not assigned
CA137650.1	GS1_SS_10815_00059	SCMCLR1123E05.g	Sb07g024550	AT2G02070	ND	ND	ND	ND	ND	ND	-1.1596	ND	ND	ND	ND	ND	-	RNA
CA112870.1	GS1_SS_09160_08026	SCEZLB1005H06.g	Sb04g026670	AT2G02120	ND	ND	ND	ND	1.5821	1.8959	ND	ND	ND	ND	ND	ND	p20346	stress
CA263445.1	GS1_SS_24497_14077	SCRLLB2032D09.g	Sb01g048380	AT2G02130	ND	ND	-0.9567	ND	ND	ND	ND	1.2378	0.7971	1.3022	ND	ND	p82659	stress
CA211777.1	GS1_SS_21126_19332	SCRLAD1104A11.g	Sb04g026660	AT2G02220	1.355	ND	ND	ND	ND	ND	ND	ND	ND	ND	ND	ND	q8lpb4	signalling
CA150681.1	GS1_SS_08552_21607	SCBFRZ2046D07.g	Sb01g045780	AT2G02800	ND	ND	ND	1.4001	ND	0.8785	ND	ND	ND	ND	ND	0.6888	-	protein
CA188782.1	GS1_SS_04426_12879	SCRFHR1006G03.g	Sb01g010510	AT2G02850	2.1256	ND	1.4512	-1.8365	1.5251	1.385	2.0023	-2.1732	-1.1285	ND	ND	ND	p60496	misc
CA276554.1	GS1_SS_15767_00528	SCEPSD2007F10.g	Sb01g045720	AT2G02860	ND	ND	ND	ND	ND	ND	ND	ND	ND	ND	ND	0.9885	-	transport
CA135201.1	GS1_SS_12487_19039	SCJLRT1016G06.g	Sb07g021330	AT2G02990	ND	ND	ND	ND	ND	ND	ND	ND	ND	-1.5597	ND	ND	-	RNA
CA192521.1	GS1_SS_19242_20463	SCEQRT1031G07.g	Sb04g034070	AT2G03220	ND	ND	ND	ND	ND	ND	ND	ND	ND	-1.1288	ND	ND	-	cell wall
CA118045.1	GS1_SS_16337_17285	SCCCLR1C04F11.g	Sb08g016240	AT2G03340	ND	ND	ND	ND	ND	0.8894	ND	ND	ND	ND	ND	0.8358	-	RNA
CA206607.1	GS1_SS_20686_06398	SCACSB1121G07.g	Sb01g043280	AT2G03350	ND	ND	ND	ND	ND	1.0055	ND	ND	ND	-0.7869	ND	ND	-	not assigned
CA088220.1	GS1_SS_03847_08871	SCRFAM2071F05.g	Sb02g001600	AT2G03500	ND	ND	ND	1.1281	ND	0.721	ND	ND	ND	ND	ND	ND	-	RNA
CA137277.1	GS1_SS_03237_13895	SCQSRT2033C03.g	Sb10g023620	AT2G03800	ND	ND	ND	ND	ND	ND	ND	ND	ND	-0.9199	ND	ND	-	not assigned
CA081735.1	GS1_SS_14947_00522	SCVPRZ2036F10.g	Sb07g028140	AT2G04780	ND	ND	ND	1.3811	1.9809	1.155	ND	ND	ND	ND	2.3574	1.3928	-	cell wall
CA144448.1	GS1_SS_03903_09730	SCRURT2014G06.g	Sb09g003015	AT2G05642	-1.665	ND	ND	ND	ND	ND	ND	ND	ND	ND	ND	ND	-	DNA
CA171281.1	GS1_SS_15301_12931	SCRUSB1063C07.g	Sb09g003015	AT2G05642	-1.0866	ND	ND	ND	ND	ND	ND	ND	ND	ND	ND	ND	-	DNA
CA111121.1	GS1_SS_12984_15678	SCCCCL3001B09.b	Sb01g047850	AT2G05710	ND	-1.4758	ND	ND	ND	ND	ND	-1.3172	ND	ND	ND	ND	q6yzx6	TCA
CA232779.1	GS1_SS_22671_02949	SCRUFL3064H08.g	Sb01g023190	AT2G05920	2.546	ND	ND	1.5104	ND	ND	ND	ND	ND	ND	ND	ND	-	protein
CA100167.1	GS1_SS_17277_05640	SCVPCL6046G06.g	Sb01g045260	AT2G05940	ND	ND	ND	ND	-1.0803	-1.2072	ND	ND	ND	ND	ND	ND	-	protein
CA067061.1	GS1_SS_00599_19554	SCJFAD1012H12.g	Sb07g022400	AT2G05940	1.6651	ND	ND	2.3022	ND	0.8941	ND	ND	ND	ND	ND	1.0994	-	protein
CA155138.1	GS1_SS_24251_19298	SCEZRZ1015D09.g	Sb10g006630	AT2G05940	ND	ND	-1.2	ND	1.37	ND	ND	ND	-1.195	ND	ND	-0.6373	-	protein
CA135355.1	GS1_SS_12518_01493	SCJLRT1018E09.g	Sb01g045380	AT2G06025	ND	ND	ND	ND	0.8988	ND	ND	ND	ND	ND	ND	ND	-	misc
CA120687.1	GS1_SS_10285_01760	SCCCLR1080F11.g	Sb04g003300	AT2G07050	ND	ND	1.7209	ND	ND	ND	-1.4377	-1.6119	ND	ND	ND	ND	-	lipid metabolism
CA127811.1	GS1_SS_09063_19819	SCCCLR2002A05.g	Sb05g001680	AT2G09990	ND	-1.5178	ND	ND	ND	ND	1.2057	-1.1794	0.5645	ND	ND	ND	p46294	protein
CA071540.1	GS1_SS_12516_13316	SCJFRZ1007G01.g	Sb0284s002010	AT2G12400	ND	ND	ND	ND	ND	ND	ND	1.216	ND	ND	ND	ND	-	not assigned
CA219314.1	GS1_SS_16918_16815	SCRFAD1119E01.g	Os01g33960	AT2G13680	ND	ND	ND	ND	ND	ND	ND	ND	ND	ND	ND	-0.8032	-	minor CHO metabolism
CA093260.1	GS1_SS_05762_18529	SCCCCL3002B05.b	Sb02g038170	AT2G14960	2.5056	ND	ND	ND	2.2252	2.702	1.5681	-1.1711	-1.4662	ND	ND	ND	q7xin9	hormone metabolism
CA233192.1	GS1_SS_22685_20741	SCRUFL3067H08.g	Sb09g024630	AT2G15480	ND	ND	ND	ND	ND	-0.8295	ND	ND	ND	ND	ND	ND	-	secondary metabolism
CA127013.1	GS1_SS_06910_14450	SCCCLR2001E08.g	Sb01g042260	AT2G16060	2.7026	ND	ND	ND	ND	0.7515	ND	ND	ND	-1.6458	ND	1.1722	q9fy42	redox
CA103337.1	GS1_SS_07651_09132	SCEZHR1049E02.g	Sb01g006710	AT2G16250	1.19	-1.0988	ND	ND	ND	ND	1.5204	ND	ND	ND	ND	ND	-	signalling
CA162634.1	GS1_SS_16207_15512	SCRFRZ3058E06.g	Sb01g006710	AT2G16250	1.0881	ND	ND	ND	ND	1.2406	1.0757	-1.0379	ND	ND	ND	ND	-	signalling
CA226903.1	GS1_SS_22339_10820	SCVPFL3046E09.b	Sb08g016690	AT2G16430	ND	ND	ND	ND	ND	ND	ND	ND	ND	ND	0.9465	1.535	-	misc
CA111202.1	GS1_SS_00247_17909	SCCCRZ1C01E03.g	Sb03g024490	AT2G16440	ND	ND	ND	ND	ND	ND	ND	ND	ND	ND	ND	1.0203	-	DNA
CA117093.1	GS1_SS_09173_13309	SCAGLR1064H05.g	Sb10g002070	AT2G16500	ND	ND	ND	1.2968	ND	ND	-1.005	ND	-0.657	ND	ND	ND	q9snn0	polyamine metabolism
CA191879.1	GS1_SS_16005_09886	SCJFST1048C08.g	Sb01g030220	AT2G16990	-1.5491	ND	ND	ND	ND	-1.3725	-0.954	ND	ND	ND	ND	ND	-	not assigned
CA147133.1	GS1_SS_14211_00139	SCCCRZ1004G12.g	Sb01g048130	AT2G17040	ND	-1.4919	ND	-1.545	ND	ND	ND	-1.5494	ND	-1.5532	ND	1.8252	-	development
CA096232.1	GS1_SS_07105_10369	SCCCLB1001B05.g	Sb01g048100	AT2G17120	ND	-2.72	ND	ND	ND	ND	1.825	-2.1404	ND	-0.8834	ND	ND	-	not assigned
CA212880.1	GS1_SS_21007_11942	SCCCCL7C03B02.g	Sb02g033900	AT2G17230	ND	ND	ND	ND	-1.1549	ND	ND	ND	ND	ND	ND	ND	-	hormone metabolism
CA158525.1	GS1_SS_24939_12545	SCSGRZ3061G02.g	Sb10g004720	AT2G17570	ND	ND	ND	ND	ND	ND	ND	ND	ND	0.8658	ND	ND	-	not assigned
CA160056.1	GS1_SS_15917_17654	SCUTAM2088C05.g	Sb01g041390	AT2G17840	ND	ND	-1.3642	ND	ND	-1.119	-1.3672	ND	ND	ND	ND	ND	-	development
CA116296.1	GS1_SS_11521_16969	SCCCRZ2C04H07.g	Sb06g026070	AT2G18050	ND	ND	ND	ND	ND	1.2925	ND	ND	ND	ND	ND	ND	-	DNA
CA133947.1	GS1_SS_12237_04786	SCJFRT1011E05.b	Sb02g020760	AT2G18160	ND	ND	ND	ND	ND	ND	ND	ND	0.6367	ND	ND	ND	-	RNA
CA181960.1	GS1_SS_22365_04682	SCBGST3104A06.g	Sb10g026180	AT2G18940	ND	ND	ND	ND	ND	ND	ND	0.9275	ND	ND	ND	ND	-	not assigned
CA118935.1	GS1_SS_10005_19139	SCBGLR1115B08.g	Sb09g008070	AT2G19130	1.2354	-1.03	ND	ND	ND	2.8425	ND	ND	ND	ND	ND	ND	p17801	misc
CA106975.1	GS1_SS_08308_10681	SCQSHR1024G09.g	Sb03g042320	AT2G19130	ND	ND	ND	ND	ND	ND	-1.3219	ND	ND	ND	ND	ND	-	protein
CA116522.1	GS1_SS_09621_13088	SCEPLR1030F01.g	Sb09g026910	AT2G19480	ND	ND	ND	ND	ND	ND	1.2296	ND	ND	ND	ND	ND	-	DNA
CA124212.1	GS1_SS_25039_13329	SCQGLR1062H12.g	Sb03g032720	AT2G19570	ND	ND	ND	0.7443	1.5881	ND	ND	ND	ND	1.0555	ND	ND	-	nucleotide metabolism
CA155706.1	GS1_SS_04545_08461	SCQSST1036C02.g	Sb04g007710	AT2G19580	ND	ND	ND	ND	ND	ND	ND	ND	ND	ND	-0.5952	-0.5906	-	development
CA095964.1	GS1_SS_22494_18516	SCCCLR2002C09.g	Sb09g027060	AT2G19730	ND	ND	ND	ND	ND	ND	1.4488	-1.3449	ND	ND	ND	ND	-	protein
CA081721.1	GS1_SS_10247_12649	SCCCLR1076C11.g	Sb04g029810	AT2G19740	ND	-1.3497	ND	ND	ND	ND	ND	-0.9915	ND	ND	ND	ND	-	protein
CA181777.1	GS1_SS_18486_08015	SCBFST3136C07.g	Sb03g034110	AT2G19770	ND	ND	ND	ND	ND	-1.2722	ND	ND	ND	ND	0.8982	ND	q9fud1	cell
CA118403.1	GS1_SS_14879_15591	SCCCLR1072G02.g	Sb09g006050	AT2G19810	-1.0548	ND	ND	ND	ND	ND	ND	ND	ND	ND	ND	ND	-	RNA
CA070746.1	GS1_SS_26239_14098	SCUTAD1033G05.g	Sb02g002760	AT2G20180	ND	ND	ND	-1.8648	ND	ND	ND	ND	ND	-2.0919	ND	ND	-	RNA
CA119221.1	GS1_SS_10104_17322	SCCCLR1048A10.g	Sb02g031930	AT2G20450	ND	-1.4712	ND	ND	ND	ND	ND	-1.0988	ND	ND	ND	ND	-	protein
CA118476.1	GS1_SS_09923_04400	SCEQLR1091C12.g	Sb06g029530	AT2G20490	ND	-1.0476	ND	ND	ND	ND	ND	ND	ND	ND	ND	ND	-	protein
CA084300.1	GS1_SS_18737_07574	SCVPCL6042D02.g	Sb09g028410	AT2G20560	ND	ND	ND	-0.8919	ND	ND	ND	ND	ND	ND	ND	-0.5967	-	stress
CA143187.1	GS1_SS_13697_06821	SCQSRT2033E04.g	Sb01g015770	AT2G20830	ND	ND	ND	-1.0531	ND	ND	ND	ND	ND	ND	ND	ND	-	not assigned
CA190651.1	GS1_SS_11573_09279	SCRFLR2038G09.g	Sb06g003340	AT2G21045	ND	ND	ND	-1.9172	ND	ND	ND	ND	ND	-1.815	ND	ND	-	development
CA148851.1	GS1_SS_14483_09203	SCJLRZ1020H04.g	Sb04g001950	AT2G21250	0.8192	ND	ND	ND	ND	ND	ND	ND	ND	ND	ND	ND	-	minor CHO metabolism
CA071314.1	GS1_SS_17343_06925	SCEZLR1052F04.g	Sb04g002620	AT2G21870	ND	-1.0133	ND	ND	ND	ND	ND	ND	ND	ND	ND	ND	-	not assigned
CA189385.1	GS1_SS_09447_05848	SCRULB1060G08.g	Sb04g027880	AT2G21940	ND	ND	-0.7166	ND	ND	ND	ND	ND	ND	ND	ND	ND	-	amino acid metabolism
CA064906.1	GS1_SS_00075_12059	SCCCAD1004H06.g	Sb01g044290	AT2G22240	ND	-1.759	-1.0846	ND	ND	ND	ND	ND	ND	ND	ND	ND	q9fpk7	minor CHO metabolism
CA100749.1	GS1_SS_25248_14705	SCCCCL7037A10.g	Sb02g027330	AT2G22420	ND	ND	ND	ND	ND	ND	1.226	ND	ND	ND	ND	ND	-	misc
CA137966.1	GS1_SS_17058_16910	SCJLLR1011A06.g	Sb04g033870	AT2G22490	ND	ND	ND	ND	ND	ND	1.003	ND	ND	ND	ND	ND	-	cell
CA155851.1	GS1_SS_09405_11698	SCCCRT2002C05.g	Sb10g021900	AT2G22795	ND	ND	ND	ND	ND	ND	ND	ND	ND	-0.6937	ND	ND	-	not assigned
CA149791.1	GS1_SS_14599_08879	SCCCRZ2003C03.g	Sb04g025980	AT2G23360	ND	ND	ND	ND	ND	-1.1394	ND	ND	ND	ND	ND	ND	-	not assigned
CA140074.1	GS1_SS_16543_17072	SCQSRT2033E01.g	Sb06g016780	AT2G23420	ND	-1.0594	ND	ND	ND	ND	ND	-1.1449	ND	ND	ND	ND	-	Co-factor and vitamine metabolism
CA166869.1	GS1_SS_22543_20618	SCVPRZ3030G09.g	Sb03g045070	AT2G23610	ND	ND	ND	3.9517	ND	ND	ND	ND	ND	ND	2.5704	ND	q40708	hormone metabolism
CA116424.1	GS1_SS_09612_00191	SCCCLR1076F06.g	Sb01g032730	AT2G23930	ND	-0.9938	ND	ND	ND	ND	ND	-0.8079	ND	ND	ND	ND	-	RNA
CA130218.1	GS1_SS_11678_11080	SCVPLR2019F02.g	Sb01g011750	AT2G23970	ND	ND	-1.0061	ND	ND	ND	ND	1.6928	0.706	ND	0.9613	ND	-	nucleotide metabolism
CA082099.1	GS1_SS_05624_15473	SCSFRT2070A07.g	Sb10g006250	AT2G24260	ND	ND	ND	ND	ND	ND	ND	ND	-0.6775	ND	ND	ND	-	RNA
CA149856.1	GS1_SS_00519_20465	SCCCRZ2004A06.g	Sb07g021630	AT2G24270	ND	ND	ND	-0.8394	ND	ND	ND	ND	ND	ND	ND	ND	q43272	glycolysis
CA136768.1	GS1_SS_18176_12363	SCQSRT1034G09.g	Sb03g046550	AT2G24580	ND	ND	1.4381	ND	ND	ND	1.1351	-1.0463	1.0351	ND	ND	ND	-	amino acid metabolism
CA209565.1	GS1_SS_20905_07837	SCRLFL1004C08.g	Sb02g025246	AT2G24630	ND	ND	ND	ND	ND	-0.9545	ND	ND	ND	ND	ND	ND	-	cell wall
CA172785.1	GS1_SS_22013_12257	SCUTSB1030B12.g	Sb02g025246	AT2G24630	ND	ND	ND	ND	ND	ND	ND	ND	ND	ND	0.8295	0.8805	-	cell wall
CA277532.1	GS1_SS_23873_06115	SCACSD2018D12.g	Sb01g043110	AT2G24645	-2.6899	ND	ND	ND	ND	ND	ND	-1.8583	ND	ND	ND	ND	-	RNA
CA169072.1	GS1_SS_16888_01277	SCJFSB1011E04.g	Sb04g035980	AT2G25180	ND	ND	0.996	ND	ND	ND	ND	ND	ND	ND	ND	ND	-	hormone metabolism
CA158280.1	GS1_SS_15631_15749	SCEZRZ3053B06.g	Sb10g025460	AT2G25220	ND	ND	ND	-1.1704	ND	ND	ND	ND	ND	-0.817	ND	ND	-	protein
CA072319.1	GS1_SS_00984_05811	SCVPLB1017D07.g	Sb0498s002010	AT2G25620	ND	ND	ND	ND	ND	ND	ND	ND	ND	ND	0.8098	0.8036	-	protein
CA176459.1	GS1_SS_05256_11488	SCMCST1050F05.g	Sb03g000790	AT2G25810	ND	ND	ND	1.7128	ND	ND	ND	ND	ND	ND	ND	ND	q9lwr2	transport
CA156671.1	GS1_SS_25529_14609	SCEZLB1008D12.g	Sb09g007940	AT2G25810	ND	ND	ND	1.285	3.3391	2.1822	ND	0.9555	0.9123	ND	1.3296	ND	q75ga5	transport
CA118080.1	GS1_SS_20259_21669	SCCCLR1001A03.g	Sb10g006670	AT2G26330	ND	ND	ND	ND	ND	ND	ND	ND	ND	ND	1.74	1.1365	-	signalling
CA147464.1	GS1_SS_23462_16559	SCEPRZ1009D10.g	Sb10g006230	AT2G26440	ND	ND	ND	2.0452	ND	ND	ND	ND	ND	1.4228	4.4852	3.4238	-	cell wall
CA137765.1	GS1_SS_01230_16520	SCCCRT2004A01.g	Sb07g023220	AT2G26560	ND	ND	ND	ND	ND	ND	ND	ND	ND	ND	1.4831	ND	-	development
CA084978.1	GS1_SS_10764_20142	SCJFRT1008C09.g	Sb04g007190	AT2G26640	ND	ND	ND	0.9342	1.3242	0.8133	ND	ND	ND	ND	ND	ND	-	lipid metabolism
CA140776.1	GS1_SS_13329_08859	SCJFRT2054F10.b	Sb10g023290	AT2G26640	ND	ND	-1.0234	ND	ND	ND	ND	ND	ND	ND	ND	1.5004	-	lipid metabolism
CA201315.1	GS1_SS_23973_10738	SCRFFL1025D09.g	Sb10g023590	AT2G26660	ND	ND	-0.5724	ND	ND	ND	ND	ND	ND	ND	ND	ND	-	stress
CA137042.1	GS1_SS_12211_14467	SCCCRT2001A05.g	Sb10g023510	AT2G26670	ND	ND	ND	ND	ND	ND	ND	ND	ND	-0.7909	ND	ND	-	tetrapyrrole synthesis
CA147698.1	GS1_SS_17983_17532	SCEZRZ1012E04.g	Sb03g004240	AT2G26700	0.9865	ND	ND	ND	ND	ND	ND	ND	ND	ND	2.3701	2.14	-	protein
CA197991.1	GS1_SS_19789_14183	SCAGAD1077F08.g	Sb03g004210	AT2G26710	-1.774	ND	ND	ND	ND	ND	-2.0622	ND	ND	ND	ND	ND	-	hormone metabolism
CA111023.1	GS1_SS_20718_10339	SCCCLB1004E03.g	Sb02g040980	AT2G26770	ND	ND	ND	ND	ND	ND	ND	1.2352	ND	ND	ND	ND	-	not assigned
CA290242.1	GS1_SS_25736_09839	SCUTSD1024C08.g	Sb03g046200	AT2G26870	-1.92	ND	ND	ND	ND	ND	ND	ND	ND	ND	ND	0.7125	-	lipid metabolism
CA205103.1	GS1_SS_18943_03394	SCSFSB1101B07.g	Sb0067s002270	AT2G27460	ND	ND	ND	ND	-0.8728	-0.83	ND	ND	ND	ND	ND	ND	-	protein
CA120328.1	GS1_SS_11888_21143	SCCCLR1076C07.g	Sb03g040630	AT2G27500	1.6006	ND	ND	ND	ND	ND	1.5552	ND	ND	ND	ND	ND	-	misc
CA145063.1	GS1_SS_13943_16930	SCSGRT2061G12.g	Sb09g021800	AT2G27500	ND	ND	ND	ND	0.8659	1.075	ND	ND	ND	ND	ND	ND	-	misc
CA127580.1	GS1_SS_21535_16605	SCCCLR1066F05.g	Sb01g002180	AT2G27510	1.1352	ND	ND	ND	ND	ND	ND	ND	ND	ND	ND	ND	p27788	OPP
CA164381.1	GS1_SS_16390_16900	SCSBRZ3120C06.g	Sb09g021810	AT2G27510	ND	ND	ND	ND	ND	0.9253	ND	ND	ND	ND	ND	ND	p94044	OPP
CA095258.1	GS1_SS_06213_15720	SCCCCL5002F03.g	Sb08g003110	AT2G27690	3.1681	ND	ND	ND	ND	ND	ND	ND	-4.1665	ND	ND	ND	-	misc
CA117744.1	GS1_SS_09235_10547	SCBGLR1023C09.g	Sb06g015440	AT2G27710	ND	-1.435	ND	ND	ND	ND	ND	-1.1231	ND	ND	ND	ND	p46252	protein
CA085317.1	GS1_SS_20584_00585	SCJLAM2091B04.g	Sb02g011791	AT2G27770	1.1351	ND	-0.738	ND	ND	ND	ND	ND	-0.785	ND	ND	ND	-	not assigned
CA137804.1	GS1_SS_12619_17993	SCCCRT2004D09.g	Sb01g033400	AT2G27920	ND	ND	ND	ND	ND	ND	ND	ND	ND	ND	ND	1.0401	-	protein
CA094195.1	GS1_SS_09119_19261	SCCCCL4005E12.g	Sb09g014430	AT2G28000	ND	1.2233	ND	ND	ND	ND	ND	0.9945	ND	ND	ND	ND	p08823	PS
CA189920.1	GS1_SS_12746_10371	SCCCLR1C06D03.g	Sb02g030220	AT2G28100	-1.415	ND	ND	ND	ND	-1.0428	ND	ND	ND	ND	0.9406	ND	-	cell wall
CA155801.1	GS1_SS_18527_00072	SCVPCL6041F07.g	Sb04g026600	AT2G28315	ND	ND	ND	ND	ND	ND	ND	ND	ND	-0.8715	ND	ND	-	transport
CA101399.1	GS1_SS_15288_15569	SCCCCL6004H07.g	Sb01g040750	AT2G28470	ND	ND	ND	ND	ND	ND	1.6009	ND	ND	0.8439	ND	ND	-	misc
CA107829.1	GS1_SS_25006_00363	SCSBHR1050A07.g	Sb09g002080	AT2G28550	ND	ND	ND	-0.9225	ND	ND	ND	0.7663	ND	-0.7084	ND	ND	-	RNA
CA150767.1	GS1_SS_17800_09779	SCVPRT2080B07.g	Sb08g018680	AT2G28790	ND	ND	ND	ND	ND	ND	ND	ND	ND	1.1882	ND	ND	-	stress
CA152153.1	GS1_SS_04528_17056	SCJFRZ2025E05.g	Sb08g018720	AT2G28790	ND	ND	ND	ND	ND	1.2935	ND	ND	ND	ND	ND	ND	-	stress
CA131459.1	GS1_SS_00190_10768	SCBFRT1071H10.g	Sb05g025820	AT2G29360	ND	ND	ND	ND	ND	ND	ND	ND	ND	ND	ND	2.086	-	secondary metabolism
CA111477.1	GS1_SS_08126_19540	SCCCLR1022F07.g	Sb05g025820	AT2G29360	ND	1.541	ND	ND	ND	ND	ND	1.5325	ND	ND	ND	ND	-	secondary metabolism
CA287299.1	GS1_SS_25895_10457	SCMCSD2059H07.g	Sb05g025820	AT2G29360	ND	ND	ND	ND	ND	ND	1.1088	ND	ND	ND	ND	ND	-	secondary metabolism
CA136272.1	GS1_SS_20281_12127	SCQGRT1040E09.g	Sb05g025860	AT2G29360	ND	ND	ND	ND	1.4542	1.465	ND	ND	ND	ND	ND	0.6478	-	secondary metabolism
CA290877.1	GS1_SS_26026_10678	SCUTSD2025A05.g	Sb05g025860	AT2G29360	ND	ND	ND	ND	ND	ND	ND	ND	1.0025	ND	ND	ND	-	secondary metabolism
CA226883.1	GS1_SS_16946_20384	SCVPFL3046C06.b	Sb09g029080	AT2G29380	ND	ND	ND	ND	ND	ND	ND	ND	-0.9222	ND	ND	ND	-	hormone metabolism
CA190116.1	GS1_SS_10394_19407	SCEQLR1092H08.g	Sb01g002840	AT2G29530	ND	-0.9814	ND	ND	ND	ND	ND	ND	ND	ND	ND	ND	-	protein
CA090171.1	GS1_SS_05327_21136	SCUTAM2005C10.g	Sb01g012050	AT2G29630	ND	1.0587	ND	ND	ND	ND	-1.1431	0.9114	ND	ND	ND	ND	-	Co-factor and vitamine metabolism
CA158069.1	GS1_SS_09721_18535	SCEZRZ3050F07.g	Sb01g040180	AT2G29690	1.2612	ND	ND	ND	ND	0.9588	1.4928	ND	-1.0078	ND	ND	ND	-	amino acid metabolism
CA165861.1	GS1_SS_16516_03105	SCUTRZ3072C12.g	Sb08g000390	AT2G29970	ND	2.1804	1.6328	ND	ND	ND	ND	ND	ND	ND	ND	ND	-	stress
CA156687.1	GS1_SS_04292_17596	SCVPRZ2039D09.g	Sb01g038410	AT2G30020	ND	ND	ND	ND	1.0603	ND	ND	ND	ND	ND	1.2857	ND	-	protein
CA219087.1	GS1_SS_00684_16473	SCRFAD1116F06.g	Sb08g000575	AT2G30130	ND	ND	ND	ND	ND	0.8386	ND	ND	ND	-1.6487	ND	ND	-	RNA
CA182516.1	GS1_SS_16010_08584	SCCCST3083A12.g	Sb03g038320	AT2G30400	ND	ND	ND	1.2888	ND	ND	-1.8743	ND	ND	0.876	1.0776	ND	-	RNA
CA152719.1	GS1_SS_14970_15316	SCJFRZ2031B11.g	Sb03g038160	AT2G30490	ND	ND	ND	ND	-1.1406	-1.4943	ND	ND	ND	ND	1.235	0.8319	p48522	secondary metabolism
CA145013.1	GS1_SS_13949_08515	SCVPRT2079B04.g	Sb04g017460	AT2G30490	3.0725	ND	ND	ND	ND	ND	ND	ND	ND	ND	ND	ND	p37115	secondary metabolism
CA120769.1	GS1_SS_01067_08932	SCEPLR1008H09.g	Sb03g004680	AT2G30500	ND	ND	ND	ND	ND	ND	ND	ND	ND	ND	ND	0.8169	-	protein
CA282450.1	GS1_SS_25683_12248	SCCCSD2001A06.g	Sb01g000540	AT2G30520	-1.3496	ND	ND	ND	ND	ND	-1.745	ND	ND	ND	ND	ND	-	signalling
CA218211.1	GS1_SS_23926_14280	SCSGAD1143A04.g	Sb01g014190	AT2G30630	-1.3297	ND	ND	0.7082	ND	0.9044	-1.0848	ND	ND	ND	ND	0.8746	-	not assigned
CA274311.1	GS1_SS_41186_16565	SCACSD1014H04.g	Sb06g010870	AT2G30770	ND	ND	ND	ND	ND	ND	ND	ND	-0.7033	ND	ND	ND	q43255	misc
CA116416.1	GS1_SS_09610_06203	SCUTLR2008H10.g	Sb03g001890	AT2G31090	1.2469	ND	-0.9102	ND	1.5111	1.6688	ND	ND	-0.9628	ND	ND	ND	-	not assigned
CA094015.1	GS1_SS_05983_11907	SCCCCL4003A12.g	Sb02g019440	AT2G31340	0.9	ND	ND	ND	ND	ND	ND	ND	ND	ND	ND	ND	-	development
CA156342.1	GS1_SS_16221_19068	SCRFLR1012E06.g	Sb03g042460	AT2G31390	ND	ND	ND	ND	ND	ND	ND	-0.9596	ND	ND	ND	ND	q6xz79	major CHO metabolism
CA177632.1	GS1_SS_22473_13756	SCVPCL6064A12.g	Sb08g018230	AT2G31400	ND	ND	ND	ND	ND	0.748	ND	ND	ND	ND	ND	ND	-	not assigned
CA116766.1	GS1_SS_08172_10001	SCACLR1130E09.g	Sb05g010050	AT2G31560	ND	ND	ND	0.8464	ND	ND	ND	ND	ND	ND	ND	ND	-	not assigned
CA071761.1	GS1_SS_19048_09907	SCCCCL3140D08.g	Sb08g007690	AT2G31560	ND	ND	-0.8994	ND	ND	ND	ND	ND	-0.6157	ND	ND	ND	-	not assigned
CA081692.1	GS1_SS_07594_17779	SCQGLB1038F04.g	Sb04g025560	AT2G31810	ND	-1.4722	ND	ND	ND	ND	ND	-1.1067	ND	ND	ND	ND	-	amino acid metabolism
CA189153.1	GS1_SS_19182_00016	SCEZLB1014H08.g	Sb03g002900	AT2G31890	ND	ND	ND	ND	ND	ND	ND	0.8137	ND	ND	ND	ND	-	not assigned
CA116860.1	GS1_SS_09092_02470	SCCCLR1C01C07.g	Sb09g029400	AT2G32060	ND	-1.6933	ND	ND	ND	ND	2	ND	ND	ND	ND	ND	q9xhs0	protein
CA237427.1	GS1_SS_24419_08485	SCSBFL5016F07.g	Sb01g012840	AT2G32090	ND	ND	ND	ND	ND	0.6852	ND	ND	ND	ND	ND	ND	-	Biodegradation of Xenobiotics
CA183930.1	GS1_SS_07016_13921	SCRLLR1038B09.g	Sb01g042680	AT2G32120	ND	ND	-0.9633	-0.7545	ND	ND	ND	ND	ND	ND	-0.6715	-0.8101	-	stress
CA131385.1	GS1_SS_25697_04120	SCCCRT1002G01.g	Sb01g010990	AT2G32150	ND	ND	-0.8825	ND	ND	-1.0626	-1.357	ND	ND	ND	ND	ND	-	not assigned
CA167747.1	GS1_SS_16723_13788	SCBFSB1045G06.g	Sb07g002930	AT2G32280	ND	ND	ND	ND	ND	ND	ND	ND	ND	0.8873	ND	ND	-	not assigned
CA140816.1	GS1_SS_13335_16460	SCJFRT2055C03.g	Sb02g012910	AT2G32300	ND	ND	ND	-1.305	-1.4782	-1.1846	ND	ND	ND	-1.1694	-1.1387	ND	-	misc
CA102962.1	GS1_SS_07579_19807	SCQGHR1013B08.g	Sb07g002860	AT2G32300	ND	ND	ND	ND	ND	ND	ND	ND	ND	ND	ND	2.2883	-	misc
CA264769.1	GS1_SS_24783_20087	SCAGRT3046D01.g	Sb10g000920	AT2G32440	1.3454	2.3001	2.9151	2.1852	ND	2.0852	ND	ND	ND	ND	-0.7867	1.0463	q43246	hormone metabolism
CA161272.1	GS1_SS_16073_15411	SCMCRZ3067A10.g	Sb03g032150	AT2G32510	ND	ND	-1.1654	1.0064	ND	ND	ND	ND	-0.6394	ND	ND	ND	-	protein
CA154908.1	GS1_SS_15305_05118	SCJLRT1006B11.g	Sb09g027260	AT2G32510	3.2356	ND	-3.038	4.337	4.1135	4.5375	2.1268	ND	-3.735	ND	ND	ND	-	protein
CA159329.1	GS1_SS_12318_20225	SCVPRZ3029A08.g	Sb09g027270	AT2G32510	ND	ND	-1.1123	ND	2.1589	ND	ND	ND	-1.2083	ND	1.7788	ND	-	protein
CA103532.1	GS1_SS_07684_18797	SCMCRZ3065H07.g	Sb10g022038	AT2G32680	1.4188	-1.8804	ND	ND	ND	ND	1.8025	-2.3443	ND	ND	ND	ND	-	hormone metabolism
CA143212.1	GS1_SS_13710_15516	SCQSRT2033G09.g	Sb04g003690	AT2G32990	ND	ND	ND	ND	ND	ND	ND	ND	ND	-0.694	1.2233	1.1189	q67uw5	cell wall
CA093383.1	GS1_SS_05808_20247	SCCCCL3003H02.b	Sb10g004590	AT2G33310	ND	ND	ND	1.6201	ND	1.8554	ND	ND	1.491	ND	1.2456	3.0411	q5vrr0	hormone metabolism
CA084851.1	GS1_SS_07998_01464	SCEZAM2035H08.g	Sb04g030080	AT2G33570	ND	ND	ND	ND	ND	ND	1.296	-1.4548	ND	ND	ND	ND	-	not assigned
CA250869.1	GS1_SS_24040_13068	SCRUFL1120F01.g	Sb10g024570	AT2G33570	ND	ND	ND	ND	ND	ND	ND	ND	ND	-1.0284	ND	ND	-	not assigned
CA101532.1	GS1_SS_01280_11438	SCQGLB1038E11.g	Sb02g028500	AT2G33620	1.1581	-1.2556	ND	1.5503	2.1475	2.5957	1.5812	-2.0283	ND	ND	ND	ND	-	RNA
CA100974.1	GS1_SS_01299_08633	SCCCFL1001H12.g	Sb02g028500	AT2G33620	1.3681	-1.1512	1.5289	1.6278	1.8183	2.3274	1.7758	-1.995	ND	ND	ND	ND	-	RNA
CA104721.1	GS1_SS_07914_11991	SCJFHR1C01B11.g	Sb01g016780	AT2G33800	ND	ND	ND	ND	ND	ND	ND	0.9913	ND	ND	ND	ND	q9st69	protein
CA083720.1	GS1_SS_24964_01130	SCUTLR1058F06.g	Sb05g007540	AT2G34480	1.0184	ND	ND	ND	ND	ND	1.5106	ND	ND	ND	ND	ND	q943f3	protein
CA119219.1	GS1_SS_03439_18894	SCJFLR1013D01.g	Sb09g028590	AT2G34480	1.1001	-1.7297	ND	ND	ND	ND	1.3609	-1.3491	ND	ND	ND	ND	q943f3	protein
CA111488.1	GS1_SS_08936_21690	SCVPLR2012E03.g	Sb01g006300	AT2G34770	ND	ND	ND	ND	ND	ND	ND	ND	ND	ND	ND	0.7741	-	lipid metabolism
CA117024.1	GS1_SS_09696_02235	SCCCLR1C01E10.g	Sb10g001390	AT2G35240	ND	ND	ND	ND	ND	ND	ND	ND	0.646	ND	ND	ND	-	development
CA093663.1	GS1_SS_05886_04049	SCCCCL3120E03.g	Sb06g022600	AT2G35260	ND	ND	ND	-2.0712	ND	ND	ND	ND	ND	-1.3158	ND	-0.7797	-	not assigned
CA116746.1	GS1_SS_11746_07712	SCCCRT1004G02.g	Sb01g045800	AT2G35290	0.9708	ND	ND	ND	ND	ND	1.2812	-1.54	ND	ND	ND	ND	-	not assigned
CA082156.1	GS1_SS_03935_06278	SCBGLR1003D07.g	Sb03g034070	AT2G35680	ND	ND	-0.6786	ND	ND	ND	ND	ND	ND	ND	ND	ND	-	not assigned
CA071932.1	GS1_SS_09273_10045	SCQGLB1028H11.g	Sb03g034070	AT2G35680	ND	ND	ND	ND	ND	-0.8507	ND	ND	ND	ND	ND	ND	-	not assigned
CA127697.1	GS1_SS_15222_03492	SCACLR2022B05.g	Sb01g029400	AT2G35710	ND	ND	ND	ND	ND	ND	ND	ND	ND	-1.2375	ND	ND	-	not assigned
CA102902.1	GS1_SS_07562_13627	SCMCST1050D11.g	Sb08g016550	AT2G35760	0.9684	ND	ND	ND	1.5457	0.736	ND	ND	ND	ND	1.0751	ND	-	not assigned
-	GS1_SS_00136_07237	SCSBST3096E12.g	Sb04g020180	AT2G35840	ND	ND	ND	ND	ND	ND	-1.0309	ND	ND	ND	ND	ND	-	major CHO metabolism
CA264734.1	GS1_SS_24780_16908	SCQGLB2045H04.g	Sb09g003460	AT2G35840	ND	-1.7694	ND	ND	3.0699	ND	1.6903	-2.2977	ND	ND	1.4611	-1.1887	-	major CHO metabolism
CA137254.1	GS1_SS_12574_08648	SCEPLR1030C10.g	Sb01g005770	AT2G35860	ND	1.2817	ND	ND	ND	ND	ND	0.9467	ND	ND	ND	ND	-	cell wall
CA139973.1	GS1_SS_13205_09525	SCEZRT2018E04.g	Sb03g035880	AT2G35900	ND	ND	-0.7279	ND	ND	ND	ND	ND	-0.4945	ND	ND	ND	-	not assigned
CA255725.1	GS1_SS_24283_01719	SCJLFL4183C06.g	Sb01g005810	AT2G35910	ND	ND	ND	ND	ND	ND	ND	ND	ND	ND	1.7875	1.7818	-	protein
CA128926.1	GS1_SS_03186_17681	SCQGLR2017H08.g	Sb05g003450	AT2G36080	1.1842	ND	ND	1.6381	ND	ND	ND	ND	ND	ND	ND	ND	-	RNA
CA101307.1	GS1_SS_15491_00555	SCACHR1035D09.g	Sb06g016080	AT2G36090	1.8757	-1.0188	ND	2.4733	2.1581	2.03	1.39	-1.7049	ND	ND	0.8822	0.857	-	protein
CA096394.1	GS1_SS_15340_08748	SCCCRZ1C01E04.g	Sb07g024150	AT2G36200	ND	1.1658	ND	ND	ND	ND	1.6503	ND	ND	-1.0615	ND	ND	o23826	cell
CA071954.1	GS1_SS_20605_11929	SCBGAM1092D12.g	Sb01g049530	AT2G36290	ND	ND	ND	ND	ND	ND	ND	ND	ND	-0.8859	ND	ND	-	not assigned
CA102132.1	GS1_SS_07451_11527	SCEQLR1092F11.g	Sb01g009520	AT2G36630	2.4323	ND	ND	ND	ND	ND	1.7832	ND	ND	ND	ND	ND	-	not assigned
CA124275.1	GS1_SS_11214_00800	SCVPLR1049E07.g	Sb01g009520	AT2G36630	ND	ND	ND	ND	ND	1.3979	ND	ND	ND	ND	ND	0.9412	-	not assigned
CA166803.1	GS1_SS_21472_09691	SCVPRZ3030A05.g	Sb01g047140	AT2G36830	ND	ND	-0.7333	ND	ND	0.842	ND	ND	-0.5343	ND	ND	ND	p50156	transport
CA130502.1	GS1_SS_11715_16904	SCCCRT1002F03.g	Sb02g033240	AT2G36870	ND	ND	ND	ND	1.2096	1.6478	ND	ND	ND	ND	2.3474	2.3096	-	cell wall
CA145812.1	GS1_SS_20475_12930	SCVPRT2073F03.g	Sb01g047790	AT2G36885	ND	ND	ND	ND	ND	ND	-1.4432	ND	-0.7819	ND	ND	ND	-	not assigned
CA119929.1	GS1_SS_09239_08731	SCCCLR1067E11.g	Sb01g046780	AT2G36895	ND	ND	ND	ND	ND	ND	ND	ND	ND	ND	ND	0.7927	-	not assigned
CA190553.1	GS1_SS_18020_12585	SCEQRT1030C08.g	Sb01g020820	AT2G37020	1.0121	-1.3519	ND	ND	ND	ND	1.0951	-1.3449	ND	ND	ND	ND	-	not assigned
CA180658.1	GS1_SS_16618_20274	SCCCLR1048D07.g	Sb04g026510	AT2G37040	ND	ND	1.2196	ND	ND	ND	ND	ND	1.5481	ND	ND	ND	p14717	secondary metabolism
CA155162.1	GS1_SS_16141_17170	SCSGAM1094D05.g	Sb04g026530	AT2G37040	1.9025	ND	ND	3.7296	ND	ND	ND	ND	ND	ND	1.8613	ND	p53443	secondary metabolism
CA156396.1	GS1_SS_14085_14189	SCEQLB1068F07.g	Sb09g002200	AT2G37090	ND	ND	0.8389	ND	ND	ND	ND	ND	ND	ND	ND	ND	-	cell wall
CA131379.1	GS1_SS_13442_16670	SCEQRT1024B11.g	Sb02g010830	AT2G37170	ND	ND	-0.9585	-1.4174	1.8431	ND	ND	ND	ND	ND	1.3663	ND	q8grt8	transport
CA138224.1	GS1_SS_12288_21519	SCJFRT1059C11.g	Sb06g022840	AT2G37170	ND	-2.193	ND	ND	ND	ND	ND	ND	ND	ND	ND	ND	q7xua6	transport
CA117069.1	GS1_SS_10679_14296	SCCCLR1C01C09.g	Sb04g030890	AT2G37190	1.0279	-1.3646	ND	ND	ND	ND	1.3065	-1.11	ND	ND	ND	ND	-	protein
CA103923.1	GS1_SS_14515_16792	SCJLRZ1027F12.g	Sb01g019170	AT2G37210	ND	ND	ND	1.4857	ND	2.6383	-1.2399	ND	ND	ND	ND	ND	-	mino acid metabolism
CA158742.1	GS1_SS_22437_05597	SCVPAM1056A04.g	Sb01g019170	AT2G37210	ND	0.9886	ND	2.4435	1.4833	2.1368	-1.6383	ND	ND	ND	ND	ND	-	mino acid metabolism
CA130785.1	GS1_SS_11759_01232	SCBFRT1064C12.g	Sb01g048360	AT2G37250	ND	-0.9828	ND	ND	ND	ND	ND	ND	ND	ND	ND	ND	-	nucleotide metabolism
CA174121.1	GS1_SS_02325_00892	SCCCST1008F01.g	Sb01g038870	AT2G37300	ND	ND	ND	ND	ND	ND	ND	ND	ND	ND	0.7036	ND	-	not assigned
CA140472.1	GS1_SS_06766_09954	SCEZRT2024D07.g	Sb03g016720	AT2G37390	ND	ND	ND	ND	ND	ND	ND	ND	ND	0.9968	ND	ND	-	metal handling
CA216047.1	GS1_SS_06982_12903	SCSFST1067G06.g	Sb01g039230	AT2G37500	ND	ND	ND	ND	ND	ND	ND	-0.979	ND	ND	ND	ND	-	amino acid metabolism
CA105559.1	GS1_SS_08083_15603	SCJFHR1C06H07.b	Sb01g006780	AT2G37710	ND	ND	ND	ND	-1.565	ND	ND	ND	ND	ND	ND	ND	-	signalling
CA190627.1	GS1_SS_12879_17793	SCEQRT2092B02.g	Sb02g000330	AT2G37740	ND	ND	ND	1.7733	ND	ND	ND	ND	ND	1.7209	ND	ND	-	RNA
CA083905.1	GS1_SS_04079_03112	SCEPAM2056A01.g	Sb09g022370	AT2G37770	ND	1.1322	ND	ND	ND	ND	ND	0.945	ND	ND	ND	ND	-	minor CHO metabolism
CA111183.1	GS1_SS_08878_11602	SCACLB1046G06.g	Sb02g007060	AT2G37860	ND	ND	ND	0.7878	ND	ND	ND	ND	ND	ND	ND	ND	-	development
CA233949.1	GS1_SS_22942_15410	SCSGFL4C08B10.g	Sb01g002990	AT2G37900	ND	ND	ND	ND	ND	ND	ND	ND	ND	ND	1.2866	ND	-	transport
CA080679.1	GS1_SS_21518_11844	SCCCAM2001A07.g	Sb09g022090	AT2G38060	ND	ND	ND	ND	ND	ND	ND	ND	ND	ND	0.9764	ND	-	transport
CA127497.1	GS1_SS_11693_17692	SCCCLR2C03F01.g	Sb08g002670	AT2G38540	ND	ND	ND	ND	3.53	ND	ND	ND	ND	ND	ND	ND	q42978	lipid metabolism
CA111391.1	GS1_SS_26025_10902	SCEZLB1006F09.g	Sb08g002670	AT2G38540	ND	ND	ND	ND	ND	1.2601	ND	ND	ND	ND	ND	ND	q42978	lipid metabolism
CA101865.1	GS1_SS_01383_04765	SCCCLR1048F06.g	Sb08g002680	AT2G38540	ND	ND	ND	2.5131	2.8626	2.8504	ND	ND	ND	ND	ND	ND	q43194	lipid metabolism
CA156024.1	GS1_SS_04906_15093	SCCCRZ1003C03.g	Sb01g036310	AT2G38600	ND	ND	ND	ND	ND	1.1606	ND	ND	ND	ND	ND	ND	-	misc
CA180793.1	GS1_SS_05642_03559	SCEZLB1010C01.g	Sb09g018970	AT2G38750	ND	ND	-0.8686	ND	ND	ND	ND	ND	ND	ND	ND	ND	-	cell
CA113208.1	GS1_SS_13213_14333	SCJFLR1073D07.g	Sb09g018980	AT2G38760	ND	ND	ND	-0.9734	0.93	ND	ND	ND	ND	-0.9069	ND	ND	-	cell
CA288211.1	GS1_SS_25939_15690	SCEPSD2071B08.g	Sb09g001040	AT2G38870	2.1735	ND	ND	ND	ND	ND	3.3678	2.6582	ND	ND	ND	ND	p01053	stress
CA101878.1	GS1_SS_07933_17629	SCEQRT1028B07.g	Sb01g020570	AT2G38940	ND	-1.0214	ND	ND	ND	ND	ND	ND	ND	ND	ND	ND	-	transport
CA157728.1	GS1_SS_11422_20854	SCJFRZ2034H10.g	Sb01g036660	AT2G39050	ND	ND	ND	0.9409	ND	ND	ND	ND	ND	0.7461	ND	ND	-	not assigned
CA153482.1	GS1_SS_15069_02324	SCUTRZ2023E02.g	Sb03g014740	AT2G39080	ND	ND	ND	ND	ND	ND	-1.0027	ND	ND	ND	ND	ND	-	not assigned
CA079909.1	GS1_SS_03276_04008	SCSFAM1078H01.g	Sb04g036510	AT2G39190	ND	ND	ND	ND	ND	ND	-1.29	ND	ND	ND	ND	ND	-	not assigned
CA127223.1	GS1_SS_11262_13810	SCCCLR2004B05.g	Sb05g000200	AT2G39420	-1.48	ND	ND	ND	ND	ND	ND	ND	ND	ND	ND	ND	-	lipid metabolism
CA122738.1	GS1_SS_10657_10822	SCJLLR1102C07.g	Sb01g039120	AT2G39470	-1.134	ND	-0.679	ND	ND	ND	-1.2299	ND	ND	ND	ND	ND	-	PS
CA157763.1	GS1_SS_20891_03357	SCJFRZ2026B09.g	Sb01g007360	AT2G39540	ND	ND	ND	ND	ND	ND	ND	ND	ND	ND	-1.0992	ND	-	hormone metabolism
CA150253.1	GS1_SS_14673_09375	SCCCRZ2C04E05.g	Sb09g001450	AT2G39570	ND	ND	ND	1.6283	ND	ND	ND	ND	ND	ND	ND	ND	-	not assigned
CA173780.1	GS1_SS_22603_06291	SCEZLB1008E02.g	Sb01g039710	AT2G39705	-1.0136	ND	ND	ND	ND	-0.8676	ND	ND	ND	ND	ND	ND	-	development
CA162178.1	GS1_SS_10973_07373	SCRFLR1034D08.g	Sb09g001100	AT2G39720	ND	ND	ND	0.817	1.0454	ND	ND	ND	ND	ND	ND	ND	-	protein
CA102155.1	GS1_SS_13665_16161	SCEPCL6019B10.g	Sb03g039740	AT2G39770	ND	-1.0649	-1.2242	ND	ND	ND	ND	ND	ND	ND	ND	ND	-	cell wall
CA130448.1	GS1_SS_18573_16684	SCJFLR1073H12.g	Sb03g039820	AT2G39800	ND	ND	-0.758	ND	ND	ND	ND	ND	ND	ND	ND	ND	o04226	amino acid metabolism
CA199340.1	GS1_SS_08545_21573	SCRLFL1011G05.g	Sb07g027200	AT2G39930	ND	ND	-0.7425	ND	ND	ND	ND	ND	ND	ND	ND	ND	-	major CHO metabolism
CA117868.1	GS1_SS_00676_11010	SCCCLR1C01E03.g	Sb03g040150	AT2G39940	ND	ND	ND	ND	ND	0.785	-0.9905	ND	ND	ND	ND	ND	-	protein
CA094184.1	GS1_SS_20600_18528	SCCCCL4005D12.g	Sb09g026780	AT2G39990	ND	-0.916	ND	ND	ND	ND	ND	ND	ND	ND	ND	ND	-	protein
CA154837.1	GS1_SS_17171_16781	SCJFRZ2033A02.g	Sb07g002560	AT2G40010	ND	-1.4683	ND	ND	ND	ND	ND	-1.0978	ND	ND	ND	ND	o24573	protein
CA115275.1	GS1_SS_09475_20778	SCSBLB1032A02.g	Sb03g038890	AT2G40120	ND	ND	ND	ND	-1.5269	-1.2397	ND	ND	ND	ND	ND	ND	-	protein
CA089665.1	GS1_SS_22741_17919	SCSGAM2076E09.g	Sb03g038560	AT2G40380	ND	ND	ND	1.0618	ND	ND	ND	ND	ND	ND	ND	ND	-	signalling
CA195298.1	GS1_SS_19481_10091	SCEZSB1092D07.g	Sb02g042810	AT2G40435	ND	ND	ND	ND	ND	ND	ND	ND	ND	ND	1.9658	ND	-	not assigned
CA190426.1	GS1_SS_12253_18189	SCEQRT1030C03.g	Sb02g042930	AT2G40540	ND	ND	ND	0.6589	ND	ND	ND	ND	ND	ND	0.6508	ND	q7xiv8	transport
CA137214.1	GS1_SS_04460_20636	SCQSRT1036E09.g	Sb03g037380	AT2G40890	ND	ND	ND	0.9891	ND	1.2619	ND	ND	ND	ND	ND	0.8362	o48956	secondary metabolism
CA180224.1	GS1_SS_01109_20881	SCVPCL6041E07.g	Sb09g024210	AT2G40890	ND	ND	ND	ND	ND	ND	ND	ND	0.7204	ND	ND	ND	o48956	secondary metabolism
CA083597.1	GS1_SS_20046_11738	SCEQRT2099D03.g	Sb09g024030	AT2G41110	ND	ND	ND	ND	ND	0.6805	ND	ND	ND	ND	ND	ND	-	signalling
CA102919.1	GS1_SS_07566_02234	SCEQHR1079G09.g	Sb02g041820	AT2G41250	ND	ND	ND	ND	0.9118	ND	ND	ND	ND	-0.9508	ND	ND	-	not assigned
CA111433.1	GS1_SS_21786_18945	SCAGLB1070C04.g	Sb03g045390	AT2G41540	ND	1.8035	ND	ND	1.1503	1.3269	ND	1.8813	ND	ND	ND	ND	-	lipid metabolism
CA165733.1	GS1_SS_16502_09945	SCUTRZ3071D05.g	Sb09g024310	AT2G41540	2.4752	ND	ND	1.6381	ND	0.9813	1.3428	-0.9529	ND	ND	ND	0.8929	-	lipid metabolism
CA119185.1	GS1_SS_10051_17637	SCCCLR1078G01.g	Sb09g019360	AT2G41640	ND	ND	ND	1.036	ND	ND	ND	ND	ND	ND	ND	ND	-	not assigned
CA073447.1	GS1_SS_02549_10966	SCEZRT2015G07.g	Sb09g019190	AT2G41710	ND	ND	-0.9439	ND	ND	ND	ND	ND	ND	ND	ND	ND	-	RNA
CA093175.1	GS1_SS_05409_16585	SCCCCL3001B06.g	Sb04g032170	AT2G42005	ND	ND	ND	ND	1.2265	1.0854	ND	ND	ND	ND	ND	ND	-	transport
CA118888.1	GS1_SS_24236_20445	SCEZLB1008D09.g	Sb07g027740	AT2G42200	ND	ND	ND	ND	ND	-1.0239	ND	ND	ND	ND	ND	ND	-	development
CA195678.1	GS1_SS_19526_03125	SCEZAD1079B08.g	Sb02g028255	AT2G42320	ND	ND	ND	ND	ND	ND	ND	ND	-1.0013	ND	ND	ND	-	DNA
CA166973.1	GS1_SS_16619_12462	SCEZLB1006D09.g	Sb07g027880	AT2G42320	ND	1.2044	0.8636	ND	ND	ND	ND	ND	ND	ND	ND	ND	-	DNA
CA096199.1	GS1_SS_25524_14233	SCQGLR1041H02.g	Sb06g020020	AT2G42490	ND	ND	ND	ND	-0.8983	-0.7748	ND	ND	ND	ND	ND	ND	-	misc
CA109315.1	GS1_SS_08593_14972	SCSGHR1070E01.g	Sb03g033520	AT2G42800	ND	ND	ND	ND	ND	ND	ND	ND	ND	ND	3.2295	3.022	-	cell wall
CA090266.1	GS1_SS_05221_01422	SCSGAM2103C12.g	Sb03g033470	AT2G42820	ND	ND	ND	ND	ND	ND	ND	ND	ND	ND	1.1634	ND	-	hormone metabolism
CA150031.1	GS1_SS_23538_08321	SCCCLR1076B01.g	Sb09g029720	AT2G42880	ND	ND	ND	ND	ND	-0.808	ND	ND	ND	ND	0.7293	ND	q5zci1	signalling
CA119725.1	GS1_SS_16604_16450	SCRFLR1012B04.g	Sb02g006870	AT2G42960	ND	ND	ND	ND	-0.8112	ND	ND	ND	ND	ND	ND	ND	-	protein
CA074306.1	GS1_SS_02264_19821	SCEZAM1079G04.g	Sb03g030400	AT2G42960	ND	ND	ND	ND	ND	ND	ND	ND	ND	ND	ND	1.375	-	protein
CA094339.1	GS1_SS_18313_04045	SCCCCL4007D06.g	Sb09g030440	AT2G42960	ND	ND	ND	ND	-0.9383	ND	ND	ND	ND	ND	-0.605	ND	-	protein
CA148013.1	GS1_SS_14354_11292	SCEZRZ1015H04.g	Sb04g002980	AT2G43030	ND	ND	ND	ND	ND	ND	1.25	ND	ND	ND	ND	ND	o80360	protein
CA069894.1	GS1_SS_01307_14528	SCSGAD1006C03.g	Sb07g025580	AT2G43360	ND	-0.9669	ND	ND	ND	ND	ND	ND	ND	ND	ND	ND	-	Co-factor and vitamine metabolism
CA112504.1	GS1_SS_09110_10359	SCEQLB1064H09.g	Sb07g025510	AT2G43560	ND	ND	ND	ND	ND	ND	ND	0.9352	ND	ND	ND	ND	-	protein
CA256997.1	GS1_SS_24357_09747	SCSGFL4194A05.g	Sb07g028350	AT2G43650	0.9728	-1.0572	ND	ND	ND	ND	1.2535	ND	ND	ND	ND	ND	-	not assigned
CA074483.1	GS1_SS_24478_05144	SCEZAM1081G05.g	Sb06g013920	AT2G43810	ND	0.9756	0.9241	ND	ND	ND	ND	ND	ND	ND	ND	ND	-	RNA
CA170789.1	GS1_SS_17103_09802	SCRUSB1078B08.g	Sb04g025550	AT2G43850	ND	ND	ND	-1.3217	ND	ND	ND	ND	ND	-0.9353	ND	ND	-	protein
CA119339.1	GS1_SS_17093_02421	SCCCLR1C10E12.g	Sb04g017103	AT2G44120	ND	-1.06	ND	ND	ND	ND	ND	ND	ND	ND	ND	ND	-	protein
CA101602.1	GS1_SS_03821_14802	SCEZRZ1012F05.g	Sb01g003700	AT2G44160	ND	ND	ND	ND	ND	ND	ND	ND	0.9316	ND	ND	ND	q9se94	C1-metabolism
CA283009.1	GS1_SS_25703_20729	SCBGSD1049B03.g	Sb02g037340	AT2G44260	ND	ND	-1.408	ND	ND	ND	1.5589	ND	-1.0258	ND	ND	ND	-	not assigned
CA127568.1	GS1_SS_11435_12801	SCACLR2007H02.g	Sb02g005900	AT2G44300	ND	ND	ND	ND	1.1788	ND	ND	ND	ND	ND	ND	ND	-	lipid metabolism
CA103087.1	GS1_SS_14031_15728	SCEQHR1082B01.g	Sb02g028400	AT2G44480	ND	1.5367	2.337	ND	1.6974	2.8096	ND	ND	ND	-2.0065	1.5523	2.9509	-	secondary metabolism
CA194794.1	GS1_SS_19434_01870	SCAGSB1085C11.g	Sb06g026790	AT2G44600	ND	ND	-1.125	ND	ND	ND	ND	ND	ND	ND	ND	ND	-	not assigned
CA235743.1	GS1_SS_05232_20147	SCMCFL5011B04.g	Sb06g024300	AT2G44830	ND	ND	ND	ND	ND	ND	ND	ND	1.1978	ND	ND	ND	-	protein
CA131092.1	GS1_SS_07577_18936	SCJLRT1016A09.g	Sb10g002750	AT2G44910	ND	ND	ND	ND	ND	0.8462	ND	ND	ND	ND	ND	1.3613	-	RNA
CA189277.1	GS1_SS_09079_12157	SCEPLB1044E08.g	Sb09g028130	AT2G44970	0.9179	-1.0994	ND	ND	ND	ND	1.1075	ND	ND	ND	ND	ND	-	lipid metabolism
CA131453.1	GS1_SS_19446_21517	SCCCCL5072C04.g	Sb04g032820	AT2G45110	ND	ND	ND	ND	ND	1.497	ND	ND	ND	-1.2036	3.1417	3.0396	q6h676	cell wall
CA111209.1	GS1_SS_02144_18497	SCCCLB1003B08.g	Sb10g002230	AT2G45300	1.1303	-1.27	ND	ND	ND	ND	ND	-0.8586	ND	ND	ND	ND	p11043	amino acid metabolism
CA071965.1	GS1_SS_06668_15370	SCMCCL6050A07.g	Sb10g002300	AT2G45340	ND	ND	ND	ND	ND	ND	1.5609	ND	ND	ND	ND	ND	-	signalling
CA069917.1	GS1_SS_01330_18411	SCSGAD1006E05.g	Sb02g007420	AT2G45570	ND	ND	ND	ND	ND	ND	ND	ND	ND	0.8846	ND	ND	-	misc
CA118471.1	GS1_SS_19254_12365	SCBGLR1098F02.g	Sb05g026610	AT2G45570	-2.3367	ND	ND	ND	ND	-3.0944	ND	ND	ND	ND	ND	ND	-	misc
CA214190.1	GS1_SS_22139_03044	SCUTFL1064E08.g	Sb03g044640	AT2G45730	0.9147	-0.9577	ND	ND	ND	ND	ND	ND	ND	ND	ND	ND	-	protein
CA173419.1	GS1_SS_17463_07049	SCUTSB1075G11.g	Sb06g033450	AT2G45850	ND	ND	ND	-0.8625	1.2157	ND	ND	ND	ND	ND	0.7246	ND	-	RNA
CA101374.1	GS1_SS_06833_17587	SCCCLR1C07C04.g	Sb02g022420	AT2G46210	-1.1648	ND	ND	ND	-1.2331	ND	-1.1631	ND	ND	ND	ND	ND	-	lipid metabolism
CA192332.1	GS1_SS_08799_14401	SCRFLR2034E10.g	Sb10g004030	AT2G46230	0.8666	-1.1983	ND	ND	ND	ND	1.1157	ND	0.7556	ND	ND	ND	-	not assigned
CA133847.1	GS1_SS_09588_06601	SCACLR1014E09.g	Sb04g009670	AT2G46240	ND	ND	ND	ND	ND	ND	ND	ND	ND	ND	ND	-1.8765	-	stress
CA120669.1	GS1_SS_10284_05497	SCCCLR1080E03.g	Sb04g009670	AT2G46240	ND	ND	ND	ND	ND	ND	ND	ND	ND	ND	ND	-1.2046	-	stress
CA121537.1	GS1_SS_02084_20718	SCEZLR1031F04.g	Sb09g028990	AT2G46270	ND	ND	ND	-1.245	ND	ND	ND	ND	ND	-0.8909	ND	ND	q99089	RNA
CA111614.1	GS1_SS_09358_02863	SCEPRZ1009H07.g	Sb04g009780	AT2G46330	ND	ND	ND	ND	ND	ND	ND	ND	ND	-0.5975	ND	ND	-	cell wall
CA130024.1	GS1_SS_11660_05096	SCUTLR2030H03.g	Sb03g001490	AT2G46370	ND	ND	ND	ND	ND	ND	ND	ND	ND	ND	1.2205	ND	q6i581	hormone metabolism
CA076077.1	GS1_SS_02633_11012	SCMCAM1099F10.g	Sb07g019910	AT2G46550	ND	ND	ND	-1.0783	ND	-1.5219	ND	ND	ND	-0.9288	ND	-1.0291	-	not assigned
CA083482.1	GS1_SS_03984_12345	SCEPAM2014C07.g	Sb07g019910	AT2G46550	ND	ND	ND	-1.4431	ND	-1.609	ND	ND	ND	-1.1712	ND	-1.3565	-	not assigned
CA082181.1	GS1_SS_01927_14150	SCCCRZ1002F05.g	Sb10g027610	AT2G46600	ND	ND	ND	3.9711	2.2556	ND	ND	ND	ND	ND	2.2522	ND	-	signalling
	GS1_SS_03809_05158	SCEPRZ3046G08.g	Sb04g034390	AT2G46690	ND	ND	ND	ND	ND	ND	ND	ND	ND	1.1516	ND	ND	-	hormone metabolism
CA183586.1	GS1_SS_16900_19689	SCQGST3154C02.g	Sb10g002120	AT2G46770	ND	ND	ND	ND	-1.495	-1.1081	ND	ND	ND	ND	0.6377	1.0754	-	development
CA118551.1	GS1_SS_09939_10321	SCBGLR1099F12.g	Sb03g012550	AT2G47460	1.5535	ND	-0.9465	ND	ND	ND	ND	ND	-1.5278	ND	ND	ND	p27898	RNA
CA145811.1	GS1_SS_12245_00470	SCVPRT2073F02.g	Sb02g042760	AT2G47520	ND	ND	ND	-1.6365	1.1978	ND	ND	ND	ND	-2.2649	ND	ND	-	RNA
CA071915.1	GS1_SS_06324_18757	SCCCCL4002B07.g	Sb03g012890	AT2G47520	3.3732	ND	ND	ND	ND	ND	2.2512	ND	ND	ND	ND	ND	-	RNA
CA250296.1	GS1_SS_16037_12628	SCRUFL1116E12.g	Sb05g026100	AT2G47600	ND	ND	-0.8949	ND	ND	ND	ND	ND	ND	ND	ND	ND	-	transport
CA166671.1	GS1_SS_22721_09227	SCVPRZ3028D12.g	Sb09g018060	AT2G47630	ND	ND	ND	ND	ND	ND	ND	ND	ND	ND	ND	1.37	-	not assigned
CA070270.1	GS1_SS_01414_11953	SCSGAD1008G12.g	Sb04g018530	AT2G47800	ND	-1.8246	ND	ND	ND	ND	ND	-1.6849	ND	ND	0.7801	1.0152	-	transport
CA146483.1	GS1_SS_14137_08969	SCVPRT2081D05.g	Sb06g002070	AT2G47800	ND	-1.675	ND	ND	ND	ND	ND	ND	ND	ND	ND	ND	-	transport
CA137399.1	GS1_SS_13691_04808	SCQSRT2033A02.g	Sb01g012630	AT2G48130	ND	ND	ND	ND	ND	ND	ND	ND	ND	-2.9612	-2.2812	ND	-	misc
CA239987.1	GS1_SS_17679_13738	SCSBFL4063A12.g	Sb08g019260	AT3G01040	ND	ND	ND	ND	-0.9263	-1.0446	ND	ND	ND	ND	ND	ND	-	misc
CA188011.1	GS1_SS_01889_16710	SCEPAM1016C08.g	Sb01g021190	AT3G01180	ND	ND	-0.9557	ND	ND	ND	-1.235	ND	-0.9381	ND	ND	ND	q7xe48	major CHO metabolism
CA269467.1	GS1_SS_25043_12362	SCBGRT3075F05.g	Sb03g032840	AT3G01280	ND	-1.1888	ND	ND	ND	ND	ND	-1.075	ND	ND	ND	ND	q6k548	transport
CA082997.1	GS1_SS_03887_01390	SCBFAM2119F06.g	Sb02g037940	AT3G01400	ND	ND	ND	-0.9561	-0.9882	-1.0704	ND	ND	ND	-0.8516	ND	ND	-	not assigned
CA111194.1	GS1_SS_08880_20835	SCCCLB1C04H10.g	Sb09g029440	AT3G01490	ND	ND	ND	ND	1.5535	1.2752	ND	ND	ND	-1.0867	ND	ND	-	protein
	GS1_SS_04603_18104	SCQGAM2028E09.g	Sb04g024780	AT3G01600	ND	ND	-1.4382	ND	ND	ND	ND	ND	-1.8417	ND	ND	ND	-	RNA
CA081558.1	GS1_SS_09731_04992	SCBFLR1026E06.g	Sb02g011340	AT3G01650	ND	ND	ND	ND	ND	ND	ND	ND	-1.0028	ND	ND	ND	-	protein
CA168334.1	GS1_SS_23395_09269	SCBGSB1027F07.g	Sb04g025150	AT3G01750	ND	ND	ND	-1.1249	ND	ND	ND	ND	ND	ND	0.8498	ND	-	cell
CA085019.1	GS1_SS_04261_06658	SCEZAM2059G06.g	Sb06g020970	AT3G01800	ND	-1.2943	ND	ND	ND	ND	1.1458	-1.0597	ND	ND	ND	ND	-	cell
CA096116.1	GS1_SS_12034_09487	SCCCCL3001F06.g	Sb09g003680	AT3G01910	ND	ND	ND	-1.1767	ND	ND	ND	ND	ND	-0.8387	ND	ND	-	S-assimilation
CA168591.1	GS1_SS_16821_05827	SCEQSB1016B06.g	Sb07g026090	AT3G01990	ND	ND	ND	ND	1.1969	ND	ND	ND	ND	ND	1.7574	1.8525	-	amino acid metabolism
CA101409.1	GS1_SS_07428_10606	SCEQRT2095G03.g	Sb04g021010	AT3G02040	ND	ND	-0.9473	ND	ND	ND	ND	ND	ND	ND	ND	ND	-	lipid metabolism
CA157636.1	GS1_SS_15547_00657	SCEZRZ3016E06.g	Sb02g042430	AT3G02050	ND	ND	ND	ND	ND	0.652	ND	ND	-0.7464	ND	ND	ND	q8h3p9	transport
CA086745.1	GS1_SS_05292_13126	SCVPRT2075A05.g	Sb05g020300	AT3G02060	ND	1.235	ND	ND	ND	ND	ND	1.2152	ND	ND	ND	ND	-	DNA
CA118734.1	GS1_SS_09971_00713	SCBGLR1113B02.g	Sb01g032460	AT3G02210	ND	ND	ND	ND	ND	ND	ND	ND	ND	ND	-1.2119	-2.1831	q75iw1	cell wall
CA150959.1	GS1_SS_08455_19222	SCJFRT1008E10.g	Sb10g001050	AT3G02360	ND	-1.0888	ND	ND	ND	ND	ND	-0.8552	ND	ND	ND	ND	-	OPP
CA131666.1	GS1_SS_08578_09320	SCCCCL4014B02.g	Sb04g006810	AT3G02490	ND	ND	ND	ND	ND	ND	1.0909	ND	ND	ND	ND	ND	-	not assigned
CA124303.1	GS1_SS_03126_09687	SCQGLR1086B02.g	Sb03g008990	AT3G02555	ND	ND	ND	ND	ND	ND	ND	ND	-0.6216	ND	ND	ND	-	not assigned
CA130488.1	GS1_SS_08457_17376	SCCCRT1002E01.g	Sb03g041700	AT3G02630	ND	ND	ND	-1.8856	ND	ND	1.4892	ND	ND	ND	ND	ND	p46253	lipid metabolism
CA164063.1	GS1_SS_24380_21386	SCRURZ3083C02.g	Sb03g026120	AT3G02750	ND	ND	ND	ND	ND	ND	-1.2944	ND	ND	ND	ND	ND	-	protein
CA201946.1	GS1_SS_20215_12139	SCSGFL1081C01.g	Sb10g008960	AT3G02850	-1.035	ND	ND	ND	ND	ND	ND	ND	ND	ND	ND	ND	-	transport
CA093618.1	GS1_SS_06792_07689	SCCCCL3120A03.g	Sb05g006650	AT3G03080	ND	1.0912	ND	ND	ND	ND	ND	1.4665	ND	ND	ND	ND	-	misc
CA103453.1	GS1_SS_07672_06877	SCEZHR1055D12.g	Sb01g030470	AT3G03210	ND	ND	ND	-1.0794	ND	-0.9411	ND	ND	ND	ND	ND	ND	-	not assigned
CA124758.1	GS1_SS_10920_08940	SCQSLR1018A06.g	Sb06g020460	AT3G03420	0.9852	-1.6048	ND	ND	ND	ND	1.13	-1.0899	ND	ND	ND	ND	-	not assigned
CA297284.1	GS1_SS_42869_17683	SCUTSD2088D09.g	Sb04g000730	AT3G03470	ND	ND	0.9541	ND	ND	ND	ND	ND	ND	ND	ND	ND	-	misc
CA156851.1	GS1_SS_11606_14655	SCSFLR2024H10.g	Sb02g003900	AT3G03710	ND	ND	ND	ND	ND	ND	ND	0.9453	ND	ND	ND	ND	-	RNA
CA072044.1	GS1_SS_01814_00696	SCSGHR1067C04.g	Sb02g003860	AT3G03770	ND	ND	ND	0.794	ND	ND	ND	ND	ND	ND	ND	ND	-	signalling
CA121954.1	GS1_SS_04693_20843	SCJFLR1071B03.g	Sb05g025240	AT3G03900	ND	1.45	ND	ND	0.8376	0.9083	ND	ND	ND	ND	0.8093	0.742	-	S-assimilation
CA124518.1	GS1_SS_08869_19374	SCCCCL5003D05.g	Sb05g022540	AT3G03920	ND	-1.6605	ND	ND	ND	ND	1.4669	-1.2156	0.776	ND	ND	ND	-	protein
CA155707.1	GS1_SS_08573_19951	SCCCRZ2001B07.g	Sb05g006993	AT3G04080	ND	-1.1358	-1.0262	ND	ND	ND	ND	ND	ND	ND	-0.6977	ND	-	nucleotide metabolism
CA095451.1	GS1_SS_20710_09666	SCCCCL5071B03.g	Sb07g023480	AT3G04380	ND	ND	ND	ND	ND	ND	ND	ND	ND	ND	ND	-0.8083	-	RNA
CA116800.1	GS1_SS_05385_09440	SCCCLR2004E03.g	Sb01g019770	AT3G04400	ND	-1.39	ND	ND	ND	ND	ND	-1.1549	ND	ND	ND	ND	-	protein
CA116644.1	GS1_SS_11611_11276	SCJFRZ2007A03.g	Sb06g022690	AT3G04530	ND	ND	ND	ND	ND	ND	ND	ND	ND	ND	ND	-0.9664	-	glycolysis
CA133417.1	GS1_SS_12143_18348	SCJFRT1007A12.g	Sb06g001740	AT3G04580	ND	ND	ND	1.3796	0.8908	ND	ND	ND	ND	ND	ND	ND	-	hormone metabolism
CA138924.1	GS1_SS_13048_08838	SCEQRT2091D12.g	Sb05g022940	AT3G04720	1.435	-5.0456	ND	ND	ND	ND	2.9623	-5.2543	ND	ND	ND	ND	p28814	stress
CA096336.1	GS1_SS_24814_09036	SCAGCL6013C08.g	Sb05g022940	AT3G04720	1.9235	-3.649	ND	ND	ND	ND	2.555	-4.6968	ND	ND	ND	ND	p28814	stress
CA100660.1	GS1_SS_25628_13940	SCVPRT2073C10.g	Sb05g022960	AT3G04720	2.0454	ND	1.4089	ND	ND	ND	1.306	-1.1525	ND	ND	ND	ND	p28814	stress
CA116567.1	GS1_SS_02369_18630	SCVPLR2005H03.g	Sb01g008480	AT3G04730	-1.1097	ND	ND	ND	ND	ND	-1.304	ND	ND	ND	ND	ND	q7y1y5	RNA
CA151389.1	GS1_SS_18640_19368	SCJFRZ2009F04.g	Sb01g014130	AT3G04730	ND	ND	ND	ND	ND	ND	ND	2.5169	1.334	-0.9535	ND	ND	p0c132	RNA
CA107419.1	GS1_SS_08364_18789	SCVPST1060B01.g	Sb08g020750	AT3G04810	ND	ND	ND	ND	ND	ND	ND	ND	1.0646	ND	ND	ND	-	protein
CA094228.1	GS1_SS_18421_13299	SCCCCL4006A03.g	Sb01g040570	AT3G04840	ND	-1.185	ND	ND	ND	ND	ND	ND	ND	ND	ND	ND	p49397	protein
CA096488.1	GS1_SS_22319_21121	SCCCLR2001F09.g	Sb01g040570	AT3G04840	ND	-1.1812	ND	ND	ND	ND	ND	ND	ND	ND	ND	ND	p49397	protein
CA181596.1	GS1_SS_21951_13434	SCMCRT2088H11.g	Sb10g021950	AT3G04920	ND	-1.4899	ND	ND	ND	ND	ND	-1.11	ND	ND	ND	ND	-	protein
CA079041.1	GS1_SS_03138_02123	SCRLAM1014E02.g	Sb10g010880	AT3G04950	ND	-1.7388	ND	ND	ND	ND	ND	-1.22	ND	ND	ND	ND	-	not assigned
CA102126.1	GS1_SS_16031_16983	SCCCLB1002C04.g	Sb01g035410	AT3G05060	1.1051	-0.9749	ND	ND	ND	ND	1.36	-0.8844	ND	ND	ND	ND	-	RNA
CA111991.1	GS1_SS_03187_06138	SCEZRZ1016A01.g	Sb03g044260	AT3G05060	ND	-1.0746	ND	ND	ND	ND	1.2157	ND	ND	ND	ND	ND	-	RNA
CA159916.1	GS1_SS_15904_05745	SCSFLR2031F07.g	Sb03g045040	AT3G05410	0.9023	ND	-1.2749	ND	ND	ND	ND	ND	-0.9908	ND	ND	ND	-	not assigned
CA076925.1	GS1_SS_02775_14412	SCQGAM1045C11.g	Sb02g042710	AT3G05560	ND	-1.4531	ND	ND	ND	ND	ND	-1.1725	ND	ND	ND	ND	-	protein
CA101384.1	GS1_SS_10807_02656	SCCCLR1C02E07.g	Sb02g042710	AT3G05560	ND	-1.1967	ND	ND	ND	ND	ND	ND	ND	ND	ND	ND	-	protein
CA148668.1	GS1_SS_14466_12096	SCJLRZ1019G04.g	Sb03g013720	AT3G05625	ND	ND	ND	ND	ND	ND	ND	0.919	ND	ND	ND	ND	-	not assigned
CA110285.1	GS1_SS_08754_13550	SCVPHR1090F10.g	Sb09g003050	AT3G05880	1.6333	ND	ND	ND	ND	1.4068	1.5523	ND	ND	-1.5688	-1.0602	ND	q6at93	stress
CA189281.1	GS1_SS_19385_08576	SCEQLB1068G06.g	Sb02g041150	AT3G06035	ND	ND	ND	ND	ND	ND	ND	ND	ND	ND	ND	0.8103	-	not assigned
CA075439.1	GS1_SS_22856_13409	SCJLAM1060B11.g	Sb04g008870	AT3G06130	ND	ND	ND	ND	ND	ND	ND	ND	ND	ND	1.6556	1.8554	-	not assigned
CA126986.1	GS1_SS_11223_15151	SCCCLR2001B12.g	Sb02g041250	AT3G06270	ND	ND	ND	ND	1.1017	ND	ND	ND	ND	ND	0.8665	ND	-	protein
CA167265.1	GS1_SS_25069_17129	SCVPLB1017E07.g	Sb03g018040	AT3G06350	ND	ND	ND	ND	ND	ND	ND	ND	ND	-0.5963	ND	ND	-	amino acid metabolism
CA127838.1	GS1_SS_21995_08067	SCAGLR2018B05.g	Sb09g017150	AT3G06680	ND	-1.1987	ND	ND	ND	ND	ND	ND	ND	ND	ND	ND	-	protein
CA087018.1	GS1_SS_04628_10900	SCQGAM2108C06.g	Sb03g012910	AT3G06850	ND	ND	ND	ND	0.9698	1.0196	ND	ND	ND	ND	ND	ND	-	amino acid metabolism
CA250700.1	GS1_SS_24015_09336	SCRUFL1119E04.g	Sb09g018080	AT3G06880	ND	ND	1.5206	ND	ND	ND	ND	ND	ND	ND	ND	ND	-	not assigned
CA150926.1	GS1_SS_05309_13782	SCQSLR1061E11.g	Sb01g046110	AT3G07030	1.0152	-2.0435	ND	ND	ND	ND	1.2604	-1.7035	0.8457	ND	ND	ND	-	not assigned
CA173573.1	GS1_SS_07585_15536	SCVPRT2075B03.g	Sb01g015410	AT3G07050	0.8912	ND	ND	ND	ND	ND	1.2903	ND	ND	ND	ND	ND	-	protein
CA174069.1	GS1_SS_18036_12997	SCCCST1008A02.g	Sb07g008300	AT3G07130	ND	ND	ND	ND	ND	ND	ND	ND	ND	ND	1.6051	ND	-	misc
CA173862.1	GS1_SS_17798_06523	SCVPLR2027A11.g	Sb07g026630	AT3G07390	1.9467	-1.51	ND	ND	ND	-1.1083	2.0001	ND	ND	ND	ND	ND	-	hormone metabolism
CA158786.1	GS1_SS_05175_05927	SCMCRT2088G02.g	Sb03g043560	AT3G07470	ND	ND	ND	-1.1274	ND	ND	ND	ND	ND	ND	ND	ND	-	not assigned
CA141236.1	GS1_SS_13401_09072	SCJFRT2059E07.g	Sb04g029480	AT3G07650	-1.0066	ND	-1.3455	ND	ND	-1.1	ND	ND	ND	ND	ND	ND	-	RNA
CA126279.1	GS1_SS_11123_09145	SCSGLR1045E01.g	Sb04g029430	AT3G07670	ND	ND	ND	ND	ND	ND	ND	0.8628	ND	ND	ND	ND	-	RNA
CA082945.1	GS1_SS_18008_02489	SCJLRZ1024A07.g	Sb04g029740	AT3G07880	ND	ND	ND	ND	ND	2.0142	ND	ND	ND	ND	ND	ND	-	signalling
CA237995.1	GS1_SS_22771_17432	SCRFFL5035E10.g	Sb08g002310	AT3G08570	ND	ND	ND	1.1528	ND	ND	ND	ND	ND	ND	ND	ND	-	signalling
CA157009.1	GS1_SS_01502_18467	SCMCLR1053E09.g	Sb09g023570	AT3G08680	ND	ND	ND	ND	ND	ND	ND	ND	ND	ND	ND	1.7238	-	signalling
CA157094.1	GS1_SS_15484_09884	SCEQRZ3023A04.g	Sb09g005030	AT3G08710	ND	ND	-0.8639	ND	ND	ND	ND	ND	-0.9025	ND	ND	ND	-	redox
CA087891.1	GS1_SS_04795_12499	SCQSAM2099H05.g	Sb08g002610	AT3G08740	ND	ND	ND	ND	ND	ND	ND	0.969	ND	ND	ND	ND	-	protein
CA137663.1	GS1_SS_08899_20441	SCRFLR1034F03.g	Sb09g023310	AT3G08860	ND	ND	ND	ND	ND	ND	ND	ND	ND	0.8681	ND	ND	-	amino acid metabolism
CA189865.1	GS1_SS_10314_15528	SCCCLR1C05G04.g	Sb04g027210	AT3G09010	ND	ND	ND	ND	ND	ND	ND	ND	-0.6718	ND	ND	ND	-	signalling
CA127620.1	GS1_SS_12439_17554	SCACLR2014B06.g	Sb02g027080	AT3G09270	ND	ND	ND	ND	ND	ND	ND	ND	-0.6321	ND	ND	ND	-	misc
CA157171.1	GS1_SS_20111_03589	SCEQRZ3089A05.g	Sb03g039580	AT3G09320	ND	ND	ND	ND	ND	-1.0172	ND	ND	ND	ND	ND	ND	-	RNA
CA113368.1	GS1_SS_09216_00883	SCEZLB1012C12.g	Sb03g007930	AT3G09410	ND	ND	ND	ND	ND	ND	ND	ND	ND	ND	1.195	0.9713	-	cell wall
CA180729.1	GS1_SS_15935_02171	SCCCRZ1001C08.g	Sb02g004510	AT3G09630	ND	-1.5083	ND	ND	ND	ND	1.09	-1.1948	ND	ND	ND	ND	-	protein
CA112828.1	GS1_SS_02441_05898	SCEZLB1005C03.g	Sb01g047180	AT3G09890	ND	-1.0125	ND	ND	ND	ND	ND	-0.8417	ND	ND	ND	ND	-	cell
CA160031.1	GS1_SS_07900_04108	SCJFRZ3C07B07.g	Sb10g028150	AT3G10190	ND	ND	ND	ND	ND	1.4352	ND	ND	ND	ND	ND	1.44	-	signalling
CA124866.1	GS1_SS_11171_12095	SCUTLR1037C04.g	Sb10g029305	AT3G10250	ND	ND	ND	ND	ND	0.8007	ND	ND	ND	ND	ND	ND	-	not assigned
CA107338.1	GS1_SS_23375_06613	SCRFHR1008H07.g	Sb04g001030	AT3G10410	ND	ND	ND	ND	ND	ND	ND	ND	ND	ND	1.0403	ND	p37891	protein
CA070977.1	GS1_SS_13666_00822	SCQGRT1042D12.g	Sb01g013300	AT3G11760	ND	ND	ND	ND	ND	-1.2091	ND	ND	-0.581	ND	ND	ND	-	not assigned
CA137622.1	GS1_SS_12202_05428	SCQSRT1035G12.g	Sb01g021200	AT3G11930	ND	ND	ND	ND	ND	ND	ND	ND	ND	-1.7162	ND	ND	-	hormone metabolism
CA160101.1	GS1_SS_15946_21311	SCJLRT1014H03.g	Sb02g006000	AT3G11964	1.1075	-1.0842	ND	ND	ND	ND	1.4689	-0.9188	0.939	ND	ND	ND	-	not assigned
CA127275.1	GS1_SS_18856_00961	SCCCLR2004G12.g	Sb03g011430	AT3G12320	ND	ND	ND	ND	ND	ND	-1.3877	ND	ND	ND	ND	ND	-	not assigned
CA099919.1	GS1_SS_02399_11235	SCVPCL6042F02.g	Sb03g039140	AT3G12360	ND	-1.641	ND	1.5612	ND	ND	ND	-2.8172	ND	ND	ND	ND	-	stress
CA123374.1	GS1_SS_07950_02039	SCJLLR1108D07.g	Sb03g039140	AT3G12360	ND	ND	ND	ND	ND	ND	ND	-1.8335	ND	ND	ND	ND	-	stress
CA131862.1	GS1_SS_25394_21770	SCBGRT1050A08.g	Sb09g001210	AT3G12500	ND	-2.4388	ND	ND	ND	ND	ND	-1.9135	ND	ND	ND	ND	p25765	stress
CA102371.1	GS1_SS_01552_02554	SCCCCL4002G01.g	Sb03g027960	AT3G12670	ND	ND	ND	1.66	ND	ND	ND	ND	ND	1.27	ND	-0.8415	-	nucleotide metabolism
CA082505.1	GS1_SS_01571_09701	SCSGLR1045E09.g	Sb03g027960	AT3G12670	ND	ND	ND	1.3403	ND	ND	ND	ND	ND	1.2825	ND	ND	-	nucleotide metabolism
CA131285.1	GS1_SS_01287_15883	SCJFRZ2029B03.g	Sb03g029790	AT3G12670	ND	ND	ND	ND	ND	-1.0369	ND	ND	ND	ND	ND	ND	-	nucleotide metabolism
CA182530.1	GS1_SS_18547_10976	SCEPLB1043F06.g	Sb09g028060	AT3G12700	ND	ND	ND	1.3557	ND	1.305	ND	ND	ND	ND	ND	ND	-	protein
CA164574.1	GS1_SS_08200_19180	SCMCRT2104F02.g	Sb03g037150	AT3G12710	ND	ND	-1.1145	1.7928	1.979	1.645	ND	ND	ND	ND	1.4623	1.5796	-	DNA
CA150936.1	GS1_SS_20534_09024	SCCCRZ2C04H10.g	Sb04g028220	AT3G12760	ND	ND	ND	ND	ND	0.835	ND	ND	ND	ND	ND	ND	-	not assigned
CA139556.1	GS1_SS_13144_16091	SCJLRT2049A03.g	Sb05g020760	AT3G12920	ND	ND	ND	ND	ND	ND	ND	ND	ND	ND	ND	-0.8961	-	protein
CA190045.1	GS1_SS_04106_00951	SCCCLR1C07H04.g	Sb02g028720	AT3G12930	ND	ND	ND	ND	ND	0.8102	ND	0.8921	ND	ND	ND	ND	q41822	not assigned
CA149222.1	GS1_SS_21320_04282	SCJLRZ1024E12.g	Sb10g029200	AT3G13040	ND	ND	ND	ND	ND	ND	ND	ND	ND	ND	ND	-0.8093	-	RNA
CA082606.1	GS1_SS_16112_09566	SCEPRT2046E05.g	Sb06g027960	AT3G13060	ND	ND	ND	ND	ND	ND	ND	ND	-0.667	ND	ND	ND	-	signalling
CA147259.1	GS1_SS_14234_01796	SCEPLR1051B12.g	Sb07g028550	AT3G13340	ND	ND	ND	-1.6678	ND	ND	ND	ND	ND	-1.6378	ND	ND	-	development
CA116955.1	GS1_SS_01792_02406	SCAGLR1043A01.g	Sb02g003990	AT3G13460	ND	-1.43	ND	ND	-0.9763	ND	1.0252	-1.0846	ND	ND	ND	ND	-	signalling
CA159573.1	GS1_SS_15832_15689	SCRLRZ3040A11.g	Sb02g037380	AT3G13560	ND	ND	ND	ND	-1.36	-1.275	ND	ND	ND	ND	ND	ND	-	misc
CA150761.1	GS1_SS_02593_17345	SCCCLR2002E05.g	Sb06g027740	AT3G13580	ND	-1.4349	ND	ND	ND	ND	1.1206	-1.0449	ND	ND	ND	ND	-	protein
CA227726.1	GS1_SS_25944_16171	SCJLFL3014G04.g	Sb03g025990	AT3G13750	-0.929	ND	ND	ND	ND	-0.9758	-1.2533	ND	ND	ND	ND	ND	p45582	misc
CA112692.1	GS1_SS_13223_15876	SCEQLB1067D06.g	Sb09g026970	AT3G13860	1.1081	-1.4748	ND	ND	ND	ND	1.3228	-1.1988	ND	ND	ND	ND	-	protein
CA102229.1	GS1_SS_02248_01200	SCEZAM1079A06.g	Sb06g027465	AT3G13960	ND	1.2328	ND	ND	-1.8478	-1.4588	ND	ND	ND	ND	ND	ND	-	RNA
CA081369.1	GS1_SS_03590_10143	SCMCLR1032E12.g	Sb01g045130	AT3G14170	ND	ND	ND	ND	ND	ND	ND	ND	ND	ND	ND	0.8793	-	not assigned
CA101530.1	GS1_SS_01266_20694	SCACHR1038D01.g	Sb01g045040	AT3G14230	ND	ND	ND	1.3399	2.0492	1.8557	ND	ND	ND	ND	ND	ND	-	RNA
CA124242.1	GS1_SS_06981_05103	SCQGLR1085D04.g	Sb03g007200	AT3G14230	ND	ND	ND	0.9881	ND	ND	ND	ND	ND	ND	-0.7331	ND	-	RNA
CA112906.1	GS1_SS_08332_12007	SCEZLB1006C12.g	Sb10g006240	AT3G14280	ND	ND	ND	-1.1596	ND	ND	ND	ND	ND	ND	ND	ND	-	not assigned
CA144596.1	GS1_SS_03323_18853	SCSFRT2068D10.g	Sb02g039370	AT3G14350	ND	ND	ND	ND	ND	ND	ND	0.9962	ND	ND	ND	ND	-	signalling
CA264880.1	GS1_SS_18687_13647	SCAGRT3047G04.g	Sb09g004130	AT3G14360	ND	ND	ND	ND	ND	ND	ND	2.7378	1.0115	ND	ND	ND	-	lipid metabolism
CA119532.1	GS1_SS_20675_19867	SCCCLR1048H03.g	Sb01g013520	AT3G14440	ND	ND	ND	ND	ND	ND	ND	ND	ND	ND	1.3351	ND	-	hormone metabolism
CA127291.1	GS1_SS_07037_21266	SCCCLR2C01A06.g	Sb10g031050	AT3G14460	ND	ND	ND	ND	ND	ND	ND	ND	ND	ND	ND	-0.7327	-	stress
CA139333.1	GS1_SS_13108_02336	SCEQRT2096E09.g	Sb02g041120	AT3G14620	ND	ND	ND	-0.9177	ND	ND	ND	ND	ND	ND	ND	ND	-	secondary metabolism
CA191308.1	GS1_SS_04197_08046	SCSGRT2065C08.g	Sb03g024250	AT3G14770	ND	ND	ND	ND	ND	ND	ND	ND	-0.7643	ND	ND	ND	-	development
CA247714.1	GS1_SS_23772_11629	SCCCFL5062H06.g	Sb04g032300	AT3G14810	ND	ND	-0.8098	ND	ND	ND	ND	ND	ND	ND	ND	ND	-	signalling
CA099077.1	GS1_SS_24292_16622	SCSFCL6068B09.g	Sb03g028330	AT3G14930	ND	0.9941	ND	ND	ND	ND	ND	0.957	ND	ND	ND	ND	-	tetrapyrrole synthesis
CA231887.1	GS1_SS_22639_11081	SCQSFL3037F08.b	Sb01g045460	AT3G15000	ND	ND	ND	ND	-1.7975	ND	ND	ND	ND	ND	ND	ND	-	not assigned
CA161482.1	GS1_SS_16080_10052	SCMCRZ3068E07.g	Sb01g049730	AT3G15040	ND	ND	ND	0.9239	ND	ND	ND	ND	ND	ND	ND	ND	-	not assigned
CA108961.1	GS1_SS_08534_02501	SCSGHR1068C04.g	Sb07g019190	AT3G15080	ND	-0.9534	ND	ND	ND	ND	ND	ND	ND	ND	ND	ND	-	DNA
CA127662.1	GS1_SS_11282_15397	SCCCLR2C01C12.g	Sb02g034240	AT3G15260	ND	ND	ND	ND	ND	ND	ND	ND	ND	-0.7368	ND	ND	-	protein
CA100822.1	GS1_SS_12278_15377	SCJFRZ2014D06.g	Sb08g001940	AT3G15510	-0.8768	ND	1.0116	ND	3.125	3.3	-1.8249	-1.5525	-0.609	ND	ND	ND	-	RNA
CA146782.1	GS1_SS_14170_20378	SCCCRZ1001A09.g	Sb09g005340	AT3G15630	ND	ND	ND	ND	ND	ND	ND	ND	ND	ND	0.999	1.125	-	not assigned
CA072051.1	GS1_SS_09323_11790	SCQSLB1049A06.g	Sb03g027710	AT3G15640	ND	-1.1691	ND	ND	ND	ND	ND	ND	ND	ND	ND	ND	-	mitochondrial electron transport
CA066866.1	GS1_SS_00551_14059	SCJFAD1011C01.g	Sb03g027720	AT3G15650	ND	ND	ND	ND	1.5526	ND	ND	ND	ND	ND	ND	ND	-	lipid metabolism
CA098159.1	GS1_SS_13683_17635	SCQSRT2031H06.g	Sb09g027110	AT3G15670	ND	ND	-1.0342	ND	ND	ND	-1.3759	1.5012	ND	ND	ND	ND	q42376	development
CA106846.1	GS1_SS_22805_08816	SCQSHR1022H06.g	Sb10g003050	AT3G15990	ND	ND	ND	1.1935	ND	ND	ND	ND	ND	1.795	ND	ND	-	transport
CA098758.1	GS1_SS_06851_15580	SCRLCL6031A08.g	Sb06g030910	AT3G16150	ND	ND	ND	0.8027	ND	ND	ND	ND	ND	0.57	1.5201	1.5957	-	amino acid metabolism
CA101709.1	GS1_SS_00174_21558	SCJLRT1013E08.g	Sb10g019360	AT3G16240	-1.8933	ND	-0.9003	-1.279	1.0082	ND	ND	ND	ND	ND	0.6532	ND	q5z6f0	transport
CA086325.1	GS1_SS_21139_20692	SCMCAM2083C07.g	Sb03g003200	AT3G16500	1.0481	ND	ND	1.0188	2.1468	1.9452	ND	ND	ND	ND	ND	ND	q9lg86	RNA
CA082204.1	GS1_SS_03744_01314	SCAGAM2124E01.g	Sb03g033870	AT3G16520	ND	ND	ND	-2.3835	ND	ND	ND	ND	ND	-2.9617	ND	ND	-	misc
CA119201.1	GS1_SS_16307_11714	SCCCLR1079F11.g	Sb03g014360	AT3G16570	ND	ND	ND	ND	ND	ND	ND	ND	ND	ND	0.6528	0.9355	-	signalling
CA130796.1	GS1_SS_06757_17082	SCEQRT2025G01.g	Sb01g045070	AT3G16770	ND	ND	ND	-1.8891	ND	-1.3032	ND	ND	ND	-1.6565	ND	-0.8043	-	hormone metabolism
CA117074.1	GS1_SS_22576_17541	SCAGLR1064B08.g	Sb09g017950	AT3G16770	4.5574	ND	ND	ND	ND	ND	ND	ND	ND	-1.2888	ND	ND	-	RNA
CA180767.1	GS1_SS_15354_14198	SCVPLB1019D09.g	Sb03g025960	AT3G16780	ND	-0.948	ND	ND	ND	ND	ND	ND	ND	ND	ND	ND	-	protein
CA168696.1	GS1_SS_20603_18576	SCEQSB1017F08.g	Sb05g025980	AT3G16850	ND	ND	ND	ND	-0.963	-1.174	ND	ND	ND	ND	ND	ND	-	cell wall
CA135849.1	GS1_SS_12603_01519	SCJLRT1022D02.g	Sb01g019200	AT3G17380	-1.5961	ND	ND	ND	ND	ND	ND	ND	ND	ND	ND	ND	-	not assigned
CA150925.1	GS1_SS_06502_10208	SCJLLR1033B04.g	Sb08g007560	AT3G17450	ND	0.858	ND	ND	ND	ND	ND	1.345	ND	ND	ND	ND	-	RNA
CA293719.1	GS1_SS_26112_06519	SCSGLV1007A08.g	Sb09g004640	AT3G17470	ND	ND	-0.734	ND	ND	ND	-1.1048	ND	ND	ND	ND	ND	-	signalling
CA157964.1	GS1_SS_15842_15267	SCEZRZ3049D08.g	Sb01g010330	AT3G17850	ND	ND	ND	ND	ND	ND	ND	ND	ND	ND	ND	-1.016	-	protein
CA164723.1	GS1_SS_16411_13862	SCSBRZ3122E09.g	Sb01g016500	AT3G17940	ND	ND	ND	ND	ND	ND	1.4012	ND	ND	ND	ND	ND	-	minor CHO metabolism
CA095308.1	GS1_SS_19089_17556	SCEQLB1066E08.g	Sb01g010825	AT3G18080	ND	ND	ND	-0.9509	-1.3146	ND	ND	ND	ND	ND	-0.9637	ND	-	misc
CA168208.1	GS1_SS_33513_19414	SCBGSB1026A09.g	Sb03g008350	AT3G18080	ND	1.3468	ND	ND	ND	ND	ND	ND	ND	ND	ND	ND	-	misc
CA118409.1	GS1_SS_09910_19780	SCEZRZ1017B08.g	Sb03g031520	AT3G18130	1.0541	-1.1283	ND	ND	ND	ND	ND	-0.9405	ND	ND	ND	ND	p49027	protein
CA130791.1	GS1_SS_14135_16579	SCVPRT2081A02.g	Os06g28124	AT3G18170	ND	ND	ND	2.6467	3.1981	2.8301	ND	ND	ND	ND	ND	ND	-	not assigned
CA114924.1	GS1_SS_16190_13335	SCRULB1059E01.g	Sb03g007910	AT3G18170	ND	ND	ND	ND	ND	ND	ND	ND	ND	ND	1.22	ND	-	not assigned
CA243731.1	GS1_SS_19417_04059	SCQGFL4074H06.g	Sb03g007960	AT3G18170	ND	ND	ND	ND	ND	ND	1.3565	ND	ND	ND	ND	ND	-	not assigned
CA138553.1	GS1_SS_13921_13907	SCEQRT2027H09.g	Sb03g008020	AT3G18170	ND	1.0604	0.9779	0.9902	ND	0.9868	ND	ND	ND	ND	ND	0.916	-	not assigned
CA181339.1	GS1_SS_17850_11027	SCAGST3141G10.g	Sb04g000840	AT3G18170	ND	ND	ND	ND	-1.555	-1.4894	ND	1.1496	ND	ND	ND	ND	-	not assigned
CA178189.1	GS1_SS_05103_03622	SCRFST1041H05.g	Sb10g029380	AT3G18180	ND	ND	ND	ND	ND	-0.7494	ND	ND	ND	ND	0.9204	ND	-	not assigned
CA103197.1	GS1_SS_26226_08651	SCSFLR2009H09.g	Sb01g049370	AT3G18190	ND	-1.1197	ND	ND	ND	ND	ND	ND	ND	ND	ND	ND	-	protein
CA127315.1	GS1_SS_08607_00306	SCCCLR2C01C10.g	Sb03g008060	AT3G18200	-1.88	ND	ND	ND	4.0882	3.0657	ND	ND	ND	ND	ND	ND	-	development
CA086548.1	GS1_SS_04547_03973	SCMCAM2084G09.g	Os01g49470	AT3G18290	ND	ND	ND	ND	ND	ND	ND	2.1581	ND	ND	ND	ND	-	RNA
CA245094.1	GS1_SS_23631_13642	SCSFFL4086G09.g	Sb03g031610	AT3G18290	ND	ND	ND	ND	ND	ND	ND	1.42	ND	ND	ND	ND	-	RNA
CA155175.1	GS1_SS_15256_03646	SCACRZ3035H09.g	Sb09g027620	AT3G18290	ND	ND	-1.3712	ND	-1.9013	ND	ND	2.3917	ND	ND	ND	ND	-	RNA
CA226570.1	GS1_SS_22303_20747	SCRLFL3008G06.b	Sb09g027670	AT3G18295	ND	ND	ND	ND	ND	ND	ND	ND	ND	-0.905	ND	ND	-	not assigned
CA117547.1	GS1_SS_06647_13832	SCEZLR1031B12.g	Sb01g004730	AT3G18600	1.0695	ND	ND	ND	ND	ND	1.1758	ND	ND	ND	ND	ND	-	DNA
CA150424.1	GS1_SS_14693_03782	SCBFRZ2017F10.g	Sb09g020930	AT3G18660	ND	ND	ND	ND	1.3409	0.8304	ND	ND	ND	ND	1.3552	0.69	-	cell wall
CA140802.1	GS1_SS_13349_04392	SCJFRT2055A07.g	Sb09g021670	AT3G18710	ND	ND	ND	ND	ND	ND	ND	ND	ND	-0.9081	ND	ND	-	RNA
CA137421.1	GS1_SS_12836_09447	SCAGRT2039F02.g	Sb03g001540	AT3G18760	ND	-1.1233	ND	ND	ND	ND	ND	ND	ND	ND	ND	ND	-	protein
CA093408.1	GS1_SS_05815_18476	SCCCCL3004D01.b	Sb08g016530	AT3G18830	ND	ND	ND	0.9263	1.0852	1.8528	ND	ND	ND	ND	ND	1.3728	-	transport
CA188843.1	GS1_SS_14977_13242	SCJFRZ2032E08.g	Sb01g014370	AT3G18990	ND	ND	1.6796	ND	ND	ND	ND	ND	ND	ND	ND	ND	-	RNA
CA130848.1	GS1_SS_18129_08434	SCEQRT1025F12.g	Sb06g033890	AT3G19300	ND	ND	ND	ND	ND	ND	ND	ND	ND	ND	0.5736	ND	-	signalling
CA094314.1	GS1_SS_19395_03758	SCCCCL4007A12.g	Sb04g038110	AT3G19990	ND	ND	ND	ND	ND	0.7232	ND	ND	ND	ND	ND	ND	-	not assigned
CA117562.1	GS1_SS_06876_11018	SCBFLR1083D01.g	Sb03g011060	AT3G20000	0.9335	-2.085	ND	ND	ND	ND	1.3765	-1.8383	ND	ND	ND	ND	-	protein
CA138324.1	GS1_SS_08043_04135	SCEQRT2025B11.g	Sb04g024220	AT3G20180	ND	ND	ND	ND	1.7989	1.2022	ND	0.9378	0.5306	ND	1.2138	0.959	-	not assigned
CA074816.1	GS1_SS_02355_01484	SCJFAM1065H10.g	Sb07g027010	AT3G20240	ND	ND	ND	ND	1.2533	ND	ND	ND	-0.6698	ND	ND	ND	-	transport
CA104976.1	GS1_SS_07948_19304	SCJFHR1C03C12.g	Sb07g008570	AT3G20330	ND	-1.3984	ND	ND	ND	ND	ND	-1.0862	ND	ND	ND	ND	q43064	nucleotide metabolism
CA157374.1	GS1_SS_15512_10419	SCEQRZ3092B09.g	Sb07g027795	AT3G20810	ND	1.4825	ND	-1.5988	ND	ND	ND	2.135	ND	ND	ND	ND	-	RNA
CA154869.1	GS1_SS_15224_19028	SCCCRZ3004C06.g	Sb09g019130	AT3G21070	ND	ND	ND	ND	ND	ND	-1.1519	ND	ND	ND	ND	ND	q60e60	Co-factor and vitamine metabolism
CA156716.1	GS1_SS_15435_12974	SCEPRZ3086D12.g	Sb06g017300	AT3G21260	ND	ND	ND	ND	1.4212	ND	-1.4769	ND	ND	1.3595	ND	ND	-	lipid metabolism
CA069541.1	GS1_SS_01226_03324	SCSFAD1070F07.g	Sb01g046850	AT3G21540	ND	-1.0953	ND	ND	ND	ND	ND	ND	ND	ND	ND	ND	-	protein
CA111178.1	GS1_SS_03031_12800	SCACLB1046F12.g	Sb01g046850	AT3G21540	1.123	ND	ND	ND	ND	ND	ND	-0.9161	ND	ND	ND	ND	-	protein
CA127857.1	GS1_SS_14968_03244	SCAGLR2011B03.g	Sb01g046850	AT3G21540	1.1596	-0.9661	ND	ND	ND	ND	1.0817	-0.8915	0.6529	ND	ND	ND	-	protein
CA282506.1	GS1_SS_25685_11811	SCCCSD2001G01.g	Sb04g024090	AT3G21670	ND	-1.1783	-1.4096	-1.3262	-1.0731	ND	ND	ND	ND	ND	-0.64	ND	-	transport
CA088636.1	GS1_SS_04930_13359	SCRFAM2128D09.g	Sb07g002380	AT3G21800	ND	ND	ND	ND	ND	ND	ND	ND	ND	ND	1.1786	1.3299	-	secondary metabolism
CA096024.1	GS1_SS_25018_12689	SCACCL6008G11.g	Sb06g027410	AT3G22370	ND	ND	ND	ND	ND	ND	ND	ND	ND	ND	2.0633	1.8742	-	mitochondrial electron transport
CA095913.1	GS1_SS_19137_15800	SCJLRZ1024A04.g	Sb01g011050	AT3G22400	ND	ND	ND	ND	ND	2.0441	ND	ND	ND	ND	ND	1.1027	q7g794	hormone metabolism
CA147020.1	GS1_SS_00467_09437	SCCCRZ1003E11.g	Sb01g046470	AT3G22530	ND	ND	ND	-2.5533	ND	ND	ND	ND	ND	-1.5322	ND	ND	-	stress
CA137724.1	GS1_SS_18982_10957	SCEQLB1063H01.g	Sb02g004220	AT3G22600	ND	ND	ND	ND	-0.9224	ND	ND	1.5525	ND	ND	-1.1372	ND	-	misc
CA113435.1	GS1_SS_08139_00976	SCEZLB1013C10.g	Sb02g004200	AT3G22620	ND	ND	ND	ND	ND	ND	ND	ND	2.9116	-1.6272	ND	ND	-	misc
CA157108.1	GS1_SS_21681_02806	SCEQRZ3023B08.g	Sb01g013930	AT3G22790	-0.9072	ND	ND	ND	ND	ND	ND	ND	ND	ND	ND	ND	-	DNA
CA093083.1	GS1_SS_05710_02918	SCCCCL2001H01.b	Sb01g005240	AT3G22850	ND	ND	ND	-1.1225	ND	ND	ND	ND	ND	ND	-1.0005	-0.9031	-	hormone metabolism
CA248364.1	GS1_SS_23812_05352	SCCCFL5096E07.g	Sb05g022980	AT3G23070	ND	ND	ND	ND	ND	ND	ND	ND	0.7449	ND	ND	ND	-	not assigned
CA087405.1	GS1_SS_04715_01331	SCRFLB1055H11.g	Sb05g022990	AT3G23090	ND	ND	ND	-0.8456	ND	ND	ND	ND	ND	ND	0.587	ND	-	not assigned
CA131347.1	GS1_SS_25589_17894	SCJLRZ1019D02.g	Sb0169s002030	AT3G23150	ND	0.782	0.6896	2.1617	0.8963	1.6257	ND	ND	ND	0.7117	ND	ND	-	hormone metabolism
CA119912.1	GS1_SS_15828_15399	SCJFLR1073E05.g	Sb01g019390	AT3G23340	ND	0.8361	ND	ND	ND	ND	ND	ND	ND	ND	ND	ND	-	protein
CA088089.1	GS1_SS_04825_11625	SCRFAM2070B12.g	Sb01g031685	AT3G23530	ND	ND	ND	ND	ND	2.7595	ND	ND	ND	ND	ND	ND	-	lipid metabolism
CA083935.1	GS1_SS_11085_14989	SCRULB1059F02.g	Sb09g024910	AT3G23620	ND	ND	ND	ND	ND	ND	1.0175	ND	ND	ND	ND	ND	q9awm9	protein
CA093671.1	GS1_SS_05920_09334	SCCCCL3120E12.g	Sb0010s021250	AT3G23660	ND	ND	ND	ND	-0.9392	ND	ND	ND	ND	ND	ND	ND	-	protein
CA071477.1	GS1_SS_04210_19280	SCBGLR1002A12.g	Sb04g030880	AT3G23890	ND	ND	ND	-1.175	ND	0.7461	ND	ND	ND	-0.9873	ND	ND	-	DNA
CA095596.1	GS1_SS_17119_15687	SCCCCL6001A01.g	Sb08g001480	AT3G24090	ND	ND	-0.7207	ND	ND	ND	ND	ND	ND	ND	ND	ND	-	not assigned
CA252027.1	GS1_SS_24099_14257	SCVPFL1133H05.g	Sb01g019510	AT3G24180	ND	ND	ND	ND	ND	ND	-0.9767	ND	ND	ND	ND	ND	-	not assigned
CA121205.1	GS1_SS_10385_03982	SCEQLR1092A03.g	Sb03g033050	AT3G24450	-1.6894	ND	ND	ND	0.9362	ND	-1.0082	ND	ND	ND	1.0244	0.6134	-	metal handling
CA178831.1	GS1_SS_00669_12475	SCSGST1068A02.g	Sb02g004260	AT3G24480	ND	1.7341	ND	1.1057	ND	ND	ND	ND	ND	ND	ND	ND	-	cell wall
	GS1_SS_02595_16779	SCCCLR1C06D07.g	Sb10g023000	AT3G24503	ND	ND	ND	ND	ND	ND	ND	ND	ND	ND	1.669	1.9017	-	fermentation
CA096043.1	GS1_SS_24913_15490	SCACCL6009B02.g	Sb04g008300	AT3G24520	ND	ND	ND	ND	ND	ND	-1.3896	ND	ND	ND	ND	ND	-	RNA
CA111027.1	GS1_SS_01029_13458	SCCCLB1004E08.g	Sb03g000940	AT3G24630	ND	ND	ND	1.5644	1.666	1.3709	ND	ND	ND	ND	0.7849	0.7615	-	not assigned
CA175198.1	GS1_SS_05568_09178	SCJFST1017D07.g	Sb05g013420	AT3G25040	ND	-0.832	ND	ND	ND	ND	ND	ND	ND	ND	ND	ND	q9ztn2	protein
CA112003.1	GS1_SS_17261_19981	SCEZLB1007H04.g	Sb04g020140	AT3G25140	1.1233	ND	ND	ND	ND	ND	ND	ND	ND	ND	ND	ND	-	cell wall
CA236056.1	GS1_SS_21314_15259	SCSBFL5022A10.g	Sb10g012970	AT3G25230	ND	ND	ND	-1.4678	ND	ND	ND	ND	ND	ND	ND	-1.5275	q43207	protein
CA116615.1	GS1_SS_09315_08717	SCJLRZ1021F06.g	Sb09g003890	AT3G25470	ND	ND	ND	0.7739	ND	ND	ND	ND	ND	ND	ND	ND	-	RNA
CA116472.1	GS1_SS_08691_16003	SCCCLR1048A09.g	Sb01g048270	AT3G25520	ND	-1.184	ND	ND	ND	ND	1.2042	-1.0272	ND	ND	ND	ND	p49625	protein
CA078241.1	GS1_SS_03000_19495	SCSGHR1066A02.g	Sb01g042610	AT3G25920	ND	1.0327	ND	ND	ND	ND	ND	1.08	ND	ND	ND	ND	p31165	protein
CA201787.1	GS1_SS_25333_10846	SCRLFL1008C09.g	Sb06g020660	AT3G26000	ND	ND	ND	ND	ND	ND	-0.9635	ND	ND	ND	ND	ND	-	protein
CA118302.1	GS1_SS_12233_00222	SCBGLR1096C09.g	Sb10g006380	AT3G26060	ND	ND	ND	ND	ND	ND	ND	0.8371	ND	ND	ND	ND	-	redox
CA234012.1	GS1_SS_22950_16778	SCSGFL4C08H12.g	Sb04g004090	AT3G26370	ND	-1.0848	ND	ND	ND	ND	ND	-0.973	ND	ND	ND	ND	-	hormone metabolism
CA101895.1	GS1_SS_07407_00879	SCQSLB1049D04.g	Sb07g000400	AT3G26420	ND	ND	ND	ND	0.9706	ND	ND	0.9151	ND	ND	ND	ND	-	RNA
CA095744.1	GS1_SS_13564_13559	SCCCCL6002G01.g	Sb04g021230	AT3G26670	ND	ND	ND	ND	ND	-0.993	ND	ND	ND	ND	ND	ND	-	not assigned
CA121236.1	GS1_SS_17878_21570	SCRFLR1012A11.g	Sb05g019530	AT3G26744	ND	ND	ND	ND	ND	0.9886	ND	ND	0.8101	ND	ND	ND	-	RNA
CA189702.1	GS1_SS_04001_12057	SCCCLR1C03G08.g	Sb03g044420	AT3G26935	ND	ND	ND	ND	ND	ND	ND	ND	ND	-0.5944	ND	ND	-	RNA
CA084890.1	GS1_SS_05300_21664	SCEZAM2058D02.g	Sb06g021460	AT3G27060	ND	ND	ND	-1.0312	ND	ND	ND	ND	ND	-0.8583	ND	ND	p49730	nucleotide metabolism
CA187006.1	GS1_SS_16841_18244	SCUTST3086G11.g	Sb01g015400	AT3G27690	ND	ND	ND	-1.7584	ND	1.4613	ND	ND	ND	-1.0193	ND	1.0794	p27519	PS
CA112384.1	GS1_SS_09088_14427	SCEQLB1063D10.g	Sb03g027260	AT3G28007	ND	ND	ND	ND	3.5359	2.9425	-1.1283	ND	ND	ND	ND	ND	-	development
CA127494.1	GS1_SS_18941_10006	SCCCLR2C03E09.g	Sb08g001830	AT3G28917	-1.27	ND	ND	ND	ND	ND	ND	ND	ND	ND	ND	ND	-	RNA
CA068540.1	GS1_SS_00564_00688	SCRUAD1063A04.g	Sb01g007470	AT3G29180	ND	ND	ND	1.1551	ND	1.04	ND	ND	-0.9514	1.2912	-0.9877	ND	-	not assigned
CA157298.1	GS1_SS_23603_09830	SCEQRZ3091A05.g	Sb08g019210	AT3G29180	ND	ND	ND	ND	ND	ND	ND	ND	ND	ND	2.066	2.0995	-	not assigned
CA072391.1	GS1_SS_04314_15179	SCEPAM1015F07.g	Sb01g007560	AT3G29320	ND	ND	-0.8713	ND	1.5457	ND	ND	ND	ND	1.0952	ND	-1.2458	p27598	major CHO metabolism
CA170484.1	GS1_SS_16966_14693	SCSBSB1057D05.g	Sb01g007560	AT3G29320	ND	ND	-1.1	ND	1.6396	ND	ND	ND	-0.6941	1.095	ND	-0.9615	p27598	major CHO metabolism
CA208520.1	GS1_SS_20946_16760	SCACSB1117A12.g	Sb01g007560	AT3G29320	ND	ND	ND	ND	1.5181	ND	ND	ND	ND	1.1781	ND	ND	p27598	major CHO metabolism
CA081169.1	GS1_SS_04353_15253	SCQGLR1019G02.g	Sb01g007580	AT3G29360	1.3422	ND	ND	ND	ND	ND	ND	ND	-0.6938	ND	ND	ND	-	cell wall
CA244386.1	GS1_SS_16146_13026	SCSFFL4082E10.g	Sb01g042880	AT3G29575	-0.9643	ND	-0.7384	-1.431	-1.2667	ND	-1.1743	ND	ND	ND	ND	ND	-	not assigned
CA111794.1	GS1_SS_13874_08467	SCCCLB1023D09.g	Sb03g031400	AT3G29590	ND	ND	ND	ND	ND	0.6951	ND	ND	ND	ND	ND	1.0517	-	secondary metabolism
	GS1_SS_04922_18207	SCRFAM2128A12.g	Sb07g026180	AT3G30260	-0.931	ND	-0.6942	ND	ND	ND	-1.0831	0.9112	ND	ND	ND	ND	q6vam0	RNA
CA073005.1	GS1_SS_02000_01401	SCJFRZ2010C10.g	Sb10g007815	AT3G42170	ND	ND	ND	ND	ND	ND	ND	ND	0.7169	ND	ND	ND	p03010	DNA
CA167178.1	GS1_SS_03996_21860	SCJLLR1106B06.g	Sb03g010620	AT3G43790	1.2128	ND	ND	0.6711	ND	ND	ND	ND	ND	ND	0.8361	ND	-	transport
CA081393.1	GS1_SS_19383_08682	SCEQLB1068C05.g	Sb02g043510	AT3G43810	ND	ND	ND	ND	ND	ND	ND	ND	ND	-1.0199	ND	ND	-	signalling
CA126600.1	GS1_SS_01235_11360	SCUTLR1037D03.g	Sb03g040800	AT3G44200	ND	ND	ND	ND	ND	ND	ND	ND	ND	ND	0.7771	ND	-	protein
CA138656.1	GS1_SS_11437_11716	SCEQRT2029C02.g	Sb05g003630	AT3G44220	ND	ND	ND	-0.8561	ND	ND	ND	1.1668	ND	ND	ND	ND	-	stress
CA101837.1	GS1_SS_10620_11384	SCJLLR1054A10.g	Sb06g033580	AT3G44220	ND	ND	ND	ND	ND	ND	ND	ND	0.7362	-0.7174	0.9981	0.8867	-	stress
CA150970.1	GS1_SS_23457_16388	SCBFRZ2050A05.g	Sb03g043350	AT3G44750	1.0845	-1.2696	ND	ND	ND	ND	1.545	ND	ND	ND	ND	ND	q9m4u4	RNA
CA071506.1	GS1_SS_01707_05564	SCACAM1072C12.g	Sb04g003380	AT3G45040	ND	ND	ND	1.4042	ND	ND	ND	ND	ND	ND	ND	ND	-	not assigned
CA154621.1	GS1_SS_17037_20889	SCCCRZ3001D06.g	Sb08g000260	AT3G45780	ND	ND	ND	ND	ND	0.7577	ND	ND	ND	ND	ND	ND	-	signalling
CA138697.1	GS1_SS_11423_20521	SCJFRZ2014H02.g	Sb01g048190	AT3G45970	ND	ND	ND	0.7856	ND	0.7414	ND	ND	ND	ND	ND	ND	q10s70	cell wall
CA151179.1	GS1_SS_14774_14251	SCJFRZ2007B06.g	Sb09g022390	AT3G46040	1.1396	-2.2809	ND	ND	ND	ND	1.6968	-1.7722	ND	ND	-0.7809	ND	-	protein
CA086358.1	GS1_SS_04508_08190	SCMCAM2083F04.g	Sb01g003280	AT3G46070	ND	ND	-0.9635	ND	ND	ND	ND	ND	ND	ND	1.0153	ND	-	RNA
CA131343.1	GS1_SS_08741_13464	SCVPRT2084A03.g	Sb09g001590	AT3G46130	-2.0522	ND	ND	ND	ND	ND	ND	ND	ND	ND	ND	ND	q4jl76	RNA
CA232256.1	GS1_SS_22821_01208	SCRUFL3060E12.g	Sb01g040000	AT3G46230	ND	ND	ND	-2.0082	ND	ND	ND	ND	ND	ND	ND	ND	q84q72	stress
CA113234.1	GS1_SS_23729_13008	SCEZLB1010F11.g	Sb10g025840	AT3G46290	ND	ND	ND	ND	-0.9723	ND	ND	ND	ND	ND	ND	ND	-	signalling
CA127943.1	GS1_SS_10748_16986	SCAGLR2018A02.g	Sb01g049670	AT3G46560	ND	-1.5062	ND	ND	ND	ND	ND	-1.2419	ND	ND	ND	ND	q9xgx7	protein
CA093941.1	GS1_SS_04845_06642	SCCCCL4002B09.g	Sb09g001280	AT3G46560	ND	-0.9643	ND	ND	ND	ND	ND	-0.85	ND	ND	ND	ND	q9xgx7	protein
CA084410.1	GS1_SS_01306_09932	SCEZAM2031E09.g	Sb01g012360	AT3G46940	0.9809	ND	-1.2684	ND	ND	ND	ND	1.0432	ND	ND	ND	1.015	-	nucleotide metabolism
CA152551.1	GS1_SS_11655_20223	SCUTLR2030E06.g	Sb03g040060	AT3G46970	ND	1.0304	ND	ND	ND	ND	ND	0.8555	ND	ND	ND	ND	q9lkj3	major CHO metabolism
CA189665.1	GS1_SS_10186_07079	SCCCLR1C03C11.g	Sb06g024830	AT3G47420	ND	ND	ND	ND	ND	ND	ND	ND	ND	1.4669	ND	-0.7212	-	transport
CA118999.1	GS1_SS_00647_12034	SCBGLR1116G07.g	Sb07g003750	AT3G47420	ND	ND	-0.88	ND	ND	ND	ND	ND	-0.6193	ND	ND	ND	-	transport
CA119151.1	GS1_SS_01434_11119	SCBGLR1118D04.g	Sb04g000530	AT3G47450	ND	1.1086	ND	ND	ND	ND	ND	1.1035	ND	ND	ND	ND	q6ypg5	not assigned
CA173645.1	GS1_SS_24272_20208	SCCCST1002F06.g	Sb07g021260	AT3G47470	ND	ND	ND	-1.6683	1.1604	1.1942	ND	ND	ND	-0.8072	ND	ND	-	PS
CA082070.1	GS1_SS_06103_20366	SCCCLR1072A12.g	Sb07g021320	AT3G47520	ND	ND	ND	ND	ND	ND	ND	ND	-0.504	ND	ND	ND	-	TCA
CA287851.1	GS1_SS_25924_20845	SCSFSD2066G04.g	Sb05g026010	AT3G47570	0.9443	ND	ND	ND	ND	ND	ND	ND	ND	ND	ND	ND	-	signalling
CA136347.1	GS1_SS_31421_17645	SCQGRT1041D07.g	Sb09g004960	AT3G47570	ND	ND	ND	ND	ND	ND	ND	ND	ND	ND	ND	-0.8879	-	signalling
CA095360.1	GS1_SS_05548_12185	SCCCCL5004A02.g	Sb05g023730	AT3G47640	ND	ND	ND	ND	ND	ND	ND	ND	-0.7436	ND	ND	ND	-	RNA
CA217816.1	GS1_SS_21667_00904	SCRUAD1134G06.g	Sb06g018800	AT3G47800	ND	ND	ND	ND	ND	ND	1.1988	ND	0.9134	ND	0.817	0.9493	-	minor CHO metabolism
CA155468.1	GS1_SS_15291_11212	SCACRZ3109B12.g	Sb06g018810	AT3G47800	ND	ND	ND	ND	1.915	ND	ND	ND	ND	ND	ND	ND	-	minor CHO metabolism
CA130569.1	GS1_SS_11727_09575	SCCCRT1003D07.g	Sb02g008930	AT3G48140	1.0301	-1.3397	ND	ND	ND	1.4952	1.2401	-1.3949	ND	ND	ND	ND	-	development
CA152566.1	GS1_SS_14939_21284	SCJFRZ2030D03.g	Sb03g007550	AT3G48280	3.2684	ND	ND	ND	ND	ND	ND	ND	ND	ND	ND	ND	q43257	misc
CA179296.1	GS1_SS_00571_18039	SCSGST1071G01.g	Sb06g021610	AT3G48310	ND	1.2244	ND	ND	ND	ND	-1.305	0.8585	ND	ND	1.1786	ND	q43257	misc
CA203788.1	GS1_SS_20403_19091	SCSBFL1039F08.g	Sb03g028870	AT3G48530	ND	ND	-1.5725	ND	ND	ND	ND	ND	ND	ND	ND	ND	-	cell wall
CA131451.1	GS1_SS_24627_21630	SCEQLR1092H10.g	Sb06g011820	AT3G48530	ND	ND	ND	ND	ND	ND	ND	ND	ND	-0.742	ND	ND	-	cell wall
CA137196.1	GS1_SS_08114_14511	SCCCRT2002G08.g	Sb05g018110	AT3G48740	ND	ND	ND	ND	2.395	1.3292	ND	ND	ND	ND	2.473	1.5138	-	development
CA149984.1	GS1_SS_14764_07308	SCCCRZ2C01E03.g	Sb07g026040	AT3G48740	ND	ND	ND	ND	ND	ND	ND	ND	ND	-3.5255	-2.7935	ND	-	development
CA093979.1	GS1_SS_10994_10644	SCCCCL4002F03.g	Sb04g025870	AT3G48930	1.1952	-1.5543	ND	ND	ND	ND	1.4251	-1.0346	ND	ND	ND	ND	p25460	protein
CA119275.1	GS1_SS_06318_12942	SCJFRZ2013D07.g	Sb09g005460	AT3G49010	ND	ND	ND	ND	ND	ND	1.1157	ND	ND	ND	ND	ND	p41129	protein
CA083633.1	GS1_SS_04019_09544	SCQGLR2025G05.g	Sb09g026630	AT3G49240	ND	ND	0.6375	ND	ND	ND	ND	ND	0.6676	ND	ND	ND	-	not assigned
CA110983.1	GS1_SS_03110_08851	SCCCLB1003H11.g	Sb03g025120	AT3G49290	ND	ND	ND	ND	ND	-0.9467	ND	ND	ND	ND	ND	ND	q5jkn2	not assigned
CA177578.1	GS1_SS_18015_16174	SCQGST1034H10.g	Sb01g009580	AT3G49660	ND	ND	ND	ND	ND	ND	ND	-0.9725	ND	ND	ND	ND	-	development
CA127557.1	GS1_SS_11483_10918	SCCCLR2C01D05.g	Sb03g006610	AT3G49910	ND	-1.3	ND	ND	ND	ND	ND	ND	ND	ND	ND	ND	-	protein
CA115334.1	GS1_SS_25572_12161	SCSBLB1032G03.g	Sb01g007230	AT3G49960	ND	-1.9985	ND	ND	ND	ND	ND	-2.9062	ND	ND	ND	ND	-	misc
CA141250.1	GS1_SS_13410_09082	SCJFRT2059H01.g	Sb0013s006040	AT3G50360	ND	ND	1.0016	ND	ND	ND	ND	ND	ND	ND	ND	ND	-	DNA
CA147403.1	GS1_SS_21614_21828	SCEPRZ1008H10.g	Sb01g041900	AT3G50660	0.9065	ND	ND	ND	ND	ND	ND	ND	ND	ND	ND	ND	-	hormone metabolism
CA181598.1	GS1_SS_19578_21650	SCCCLR1070D02.g	Sb10g028120	AT3G50820	ND	ND	ND	-1.7058	ND	ND	ND	ND	ND	ND	ND	ND	p27665	PS
CA131454.1	GS1_SS_20960_09216	SCMCLR1053H11.g	Sb04g033456	AT3G51150	ND	ND	ND	ND	ND	-0.9553	ND	ND	ND	ND	ND	ND	-	cell
CA173516.1	GS1_SS_01019_20191	SCEQRT1029B08.g	Sb01g047830	AT3G51370	ND	ND	ND	-0.8832	ND	ND	ND	ND	ND	ND	ND	ND	-	protein
CA184279.1	GS1_SS_18713_04421	SCRFST3145E10.g	Sb04g030010	AT3G51520	ND	ND	ND	ND	ND	ND	ND	-0.8974	ND	ND	ND	ND	-	misc
CA084885.1	GS1_SS_04238_10821	SCEZAM2058C09.g	Sb10g012770	AT3G51520	ND	ND	ND	ND	ND	ND	ND	ND	-0.7778	ND	ND	ND	-	misc
CA081536.1	GS1_SS_06489_02081	SCEPRZ1009G04.g	Sb03g038830	AT3G51780	ND	ND	ND	ND	ND	ND	ND	ND	ND	ND	0.8993	ND	-	stress
CA101451.1	GS1_SS_13551_16733	SCBFLR1046A09.g	Sb03g024820	AT3G51860	ND	ND	ND	ND	0.9534	0.697	ND	ND	ND	ND	ND	ND	q769e5	transport
CA082172.1	GS1_SS_12316_17514	SCEPRT2043E12.g	Sb01g046410	AT3G51895	ND	ND	ND	ND	ND	0.8625	ND	ND	ND	ND	ND	ND	-	transport
CA102306.1	GS1_SS_07902_20135	SCCCRZ3002H05.g	Sb05g005970	AT3G52430	ND	ND	ND	1.9669	ND	ND	ND	ND	ND	ND	ND	ND	-	stress
CA119457.1	GS1_SS_06034_14555	SCCCLR1048A02.g	Sb06g018900	AT3G52580	ND	ND	ND	ND	ND	ND	1.1935	ND	ND	ND	ND	ND	p19950	protein
CA071338.1	GS1_SS_05853_17549	SCCCCL3080C09.g	Sb01g041800	AT3G52590	ND	-1.0433	ND	ND	ND	ND	ND	ND	ND	ND	ND	ND	-	protein
CA269857.1	GS1_SS_26007_20584	SCVPRT3086D06.g	Sb04g021810	AT3G52600	ND	-1.794	-0.7874	ND	ND	ND	ND	-0.8988	ND	-1.4219	ND	ND	p49174	major CHO metabolism
CA074675.1	GS1_SS_02320_15185	SCEZAM1083C12.g	Sb09g021830	AT3G52750	ND	ND	ND	ND	ND	ND	ND	-1.2022	ND	ND	ND	ND	-	cell
CA132934.1	GS1_SS_21559_02114	SCEQRT1029C07.g	Sb05g001160	AT3G52850	ND	ND	ND	ND	ND	ND	ND	ND	-0.7756	ND	ND	ND	-	protein
CA134055.1	GS1_SS_12256_02417	SCJFRT1012H07.g	Sb05g003090	AT3G52870	-0.9298	ND	ND	ND	ND	ND	-1.2911	ND	ND	ND	ND	ND	-	signalling
CA136142.1	GS1_SS_24489_14281	SCQGRT1038H03.g	Sb01g000530	AT3G53010	ND	ND	ND	ND	ND	ND	ND	ND	ND	-0.7973	0.6856	1.21	-	not assigned
CA171358.1	GS1_SS_17190_15693	SCRUSB1064B07.g	Sb01g046570	AT3G53110	ND	ND	ND	ND	ND	ND	ND	ND	ND	ND	ND	-0.635	-	DNA
CA230699.1	GS1_SS_22676_04684	SCJFFL3C06B10.b	Sb01g020180	AT3G53190	1.9223	ND	ND	ND	ND	ND	ND	ND	ND	ND	1.7207	0.8913	-	cell wall
CA221904.1	GS1_SS_23387_17516	SCBGFL4053G06.g	Sb09g002240	AT3G53380	ND	ND	ND	1.1123	ND	ND	ND	ND	ND	ND	ND	ND	-	protein
CA081061.1	GS1_SS_24828_00242	SCCCLR1065E06.g	Sb02g010760	AT3G53420	ND	ND	ND	ND	ND	ND	2.1122	ND	ND	ND	ND	ND	q8h5n9	transport
CA190112.1	GS1_SS_10898_13784	SCCCLR1C08H02.g	Sb03g039390	AT3G53740	0.964	-1.4165	ND	ND	ND	ND	1.3988	-1.194	ND	ND	ND	ND	-	protein
CA116577.1	GS1_SS_16897_04163	SCCCLR1C05H04.g	Sb09g022570	AT3G53740	1.0181	-1.0897	ND	ND	ND	ND	1.5352	ND	ND	ND	ND	ND	-	protein
CA083741.1	GS1_SS_05361_12758	SCEPAM2054B05.g	Sb08g018140	AT3G54020	1.1869	ND	ND	1.4517	2.5128	1.8599	1.18	ND	ND	ND	0.7964	ND	-	misc
CA151066.1	GS1_SS_01259_09895	SCJFRZ2005F08.g	Sb03g043020	AT3G54140	ND	ND	ND	ND	2.7089	2.2651	ND	ND	ND	ND	1.5812	1.2206	-	transport
CA081704.1	GS1_SS_03665_16872	SCCCLR1080C04.g	Sb02g010740	AT3G54230	ND	ND	ND	ND	ND	ND	ND	ND	ND	ND	ND	-0.7329	-	RNA
CA112102.1	GS1_SS_15572_06391	SCEPLB1041E11.g	Sb03g040660	AT3G54290	ND	ND	ND	-1.03	ND	-0.8104	ND	ND	ND	-0.9394	0.9382	ND	-	not assigned
CA096173.1	GS1_SS_06601_18767	SCCCCL3003E07.b	Sb06g021230	AT3G54420	4.8665	ND	ND	ND	ND	ND	ND	ND	ND	ND	ND	ND	p29022	stress
CA258048.1	GS1_SS_24414_20650	SCCCRT3001A02.g	Sb06g021250	AT3G54420	ND	-3.2788	ND	ND	ND	3.0028	2.9842	-4.2443	ND	ND	ND	ND	p29022	stress
CA228355.1	GS1_SS_22497_16253	SCJLFL3017H03.g	Sb08g020560	AT3G54650	ND	ND	ND	ND	ND	0.7927	ND	ND	ND	-0.6832	ND	0.6559	-	protein
CA182117.1	GS1_SS_06484_18982	SCCCLR1077G12.g	Sb04g004050	AT3G54690	ND	-1.39	ND	ND	ND	ND	ND	-1.3425	ND	ND	1.115	0.9145	-	cell wall
CA116726.1	GS1_SS_10424_20078	SCEZLR1031G02.g	Sb04g004770	AT3G54890	ND	ND	ND	-1.2178	ND	ND	ND	ND	ND	-0.7293	ND	0.6746	-	PS
CA128149.1	GS1_SS_15948_12672	SCAGLR2033F10.g	Sb10g027150	AT3G54950	ND	ND	ND	ND	ND	-1.6448	ND	ND	ND	ND	ND	ND	-	development
CA106962.1	GS1_SS_07499_06860	SCQSHR1024F04.g	Sb01g038970	AT3G55090	ND	ND	ND	ND	-2.2704	ND	ND	2.3628	1.7021	-3.4955	ND	2.6688	-	transport
CA093437.1	GS1_SS_05831_10248	SCCCCL3005A05.b	Sb01g008440	AT3G55250	ND	ND	ND	ND	ND	ND	ND	0.8319	ND	ND	ND	ND	-	not assigned
CA096053.1	GS1_SS_09003_00969	SCCCLR1C03A11.g	Sb06g021660	AT3G55280	ND	-1.4135	ND	ND	ND	ND	ND	-1.1546	ND	ND	ND	ND	q07761	protein
CA124521.1	GS1_SS_11097_20567	SCEQLR1091A10.g	Sb06g021660	AT3G55280	ND	-1.0425	ND	ND	ND	ND	ND	ND	ND	ND	ND	ND	q07761	protein
CA245614.1	GS1_SS_23655_18531	SCBGFL5081F09.g	Sb06g021660	AT3G55280	0.9076	-1.2977	ND	ND	ND	ND	1.205	ND	ND	ND	ND	ND	q07761	protein
CA137432.1	GS1_SS_14275_14669	SCEPRZ1009B12.g	Sb03g039480	AT3G55440	ND	-1.4093	ND	ND	ND	ND	ND	ND	ND	ND	ND	ND	p48494	glycolysis
CA097807.1	GS1_SS_25400_08665	SCMCCL6051D02.g	Sb03g039490	AT3G55470	ND	ND	ND	1.46	1.5525	ND	ND	ND	ND	ND	ND	ND	q7gc09	not assigned
CA112817.1	GS1_SS_02909_02112	SCEZLB1005B03.g	Sb05g002340	AT3G55510	ND	ND	ND	ND	ND	ND	ND	ND	0.6667	ND	ND	ND	-	development
CA126987.1	GS1_SS_11224_10519	SCCCLR2001C02.g	Sb03g039710	AT3G55580	ND	ND	-1.2005	ND	ND	-0.8765	-1.2378	ND	-1.1667	ND	ND	ND	-	cell
CA127912.1	GS1_SS_11370_11622	SCAGLR2011E12.g	Sb03g006340	AT3G55605	ND	ND	ND	ND	ND	ND	ND	1.0676	ND	ND	ND	ND	-	not assigned
CA117228.1	GS1_SS_07269_13869	SCCCRZ1001A02.g	Sb09g022260	AT3G55646	ND	ND	ND	ND	2.4881	2.2258	ND	0.9277	1.0631	ND	ND	ND	-	not assigned
CA079242.1	GS1_SS_23824_07279	SCSBAM1085H07.g	Sb05g022830	AT3G55760	ND	ND	ND	ND	ND	ND	ND	ND	-0.7443	ND	ND	ND	-	not assigned
CA118927.1	GS1_SS_17458_16314	SCBGLR1115H04.g	Sb03g040100	AT3G55800	-0.9765	ND	ND	ND	ND	ND	-0.9248	ND	ND	ND	ND	ND	p46285	PS
CA182028.1	GS1_SS_18508_15468	SCBGST3105A06.g	Sb03g040100	AT3G55800	ND	ND	ND	-0.992	ND	ND	ND	ND	ND	ND	ND	ND	p46285	PS
CA072645.1	GS1_SS_18912_05375	SCEPAM1018G02.g	Sb01g038450	AT3G55990	ND	ND	ND	ND	ND	-0.9692	ND	ND	ND	-0.9574	1.4868	1.0537	-	stress
CA068730.1	GS1_SS_01039_09366	SCRUAD1064E04.g	Sb03g038800	AT3G55990	ND	ND	ND	ND	1.396	1.2752	ND	ND	ND	ND	ND	ND	-	stress
CA184733.1	GS1_SS_18278_09889	SCSGST1068C01.g	Sb09g017080	AT3G55990	ND	ND	ND	0.8808	ND	ND	ND	ND	ND	ND	ND	ND	-	stress
CA101539.1	GS1_SS_10386_13595	SCEQLR1092A06.g	Sb01g038375	AT3G56010	ND	ND	ND	-1.0549	ND	ND	ND	ND	ND	ND	ND	ND	-	protein
CA111107.1	GS1_SS_23642_08652	SCACLB1045F12.g	Sb01g012550	AT3G56210	ND	-1.031	ND	ND	ND	ND	ND	ND	ND	ND	ND	ND	-	not assigned
CA132199.1	GS1_SS_13692_17423	SCQSRT2033A08.g	Sb08g005080	AT3G56400	ND	-1.5342	ND	2.6065	ND	1.2933	ND	ND	ND	ND	ND	ND	-	RNA
CA254950.1	GS1_SS_24241_16877	SCEPFL4173E10.g	Sb02g026570	AT3G56850	-0.8576	ND	ND	ND	ND	ND	ND	ND	ND	ND	ND	ND	-	hormone metabolism
CA151122.1	GS1_SS_14770_11046	SCJFRZ2006E01.g	Sb03g012690	AT3G56891	-1.2499	ND	ND	ND	ND	ND	-1.4394	ND	ND	ND	ND	ND	-	metal handling
CA246403.1	GS1_SS_23706_12557	SCEZFL5092B03.g	Sb10g001730	AT3G56990	0.8586	ND	ND	ND	ND	ND	ND	ND	ND	ND	ND	ND	-	development
CA189555.1	GS1_SS_07068_09635	SCCCLR1022A08.g	Sb03g009870	AT3G57150	1.42	-1.5749	ND	ND	ND	ND	1.7217	-1.0314	1.0356	ND	ND	ND	-	protein
CA136025.1	GS1_SS_12580_08945	SCJLRT1023E06.g	Sb03g045450	AT3G57240	1.3988	-4.6632	2.7444	ND	ND	ND	3.2575	-5.6775	1.9013	ND	ND	ND	p49237	misc
CA173345.1	GS1_SS_17450_15957	SCUTSB1075A01.g	Sb03g045480	AT3G57240	ND	ND	ND	ND	ND	ND	2.6569	-2.4948	ND	ND	ND	ND	p12257	misc
CA163076.1	GS1_SS_15294_21596	SCRLRZ3042H12.g	Sb09g024320	AT3G57270	ND	ND	ND	-1.497	ND	ND	ND	1.3974	ND	-2.3719	ND	0.9933	q02439	misc
CA103621.1	GS1_SS_17697_05708	SCQSST1037H11.g	Sb02g004205	AT3G57280	ND	ND	ND	ND	ND	ND	ND	-0.8755	ND	ND	ND	ND	-	not assigned
CA095012.1	GS1_SS_07899_05978	SCCCCL4015D08.g	Sb01g004250	AT3G57490	ND	-1.1978	ND	ND	ND	ND	1.1003	-0.852	ND	ND	ND	ND	-	protein
CA064621.1	GS1_SS_08724_06083	SCJFLR1017E09.g	Sb02g006320	AT3G57520	ND	ND	ND	ND	ND	ND	ND	ND	ND	0.914	-0.9428	-0.9372	-	minor CHO metabolism
CA151370.1	GS1_SS_14796_14133	SCJFRZ2009D09.g	Sb03g042870	AT3G57810	-1.3762	ND	ND	ND	ND	ND	-1.303	ND	ND	ND	ND	ND	-	protein
CA117636.1	GS1_SS_04244_17610	SCCCRZ2001A05.g	Sb01g041820	AT3G58060	ND	ND	ND	ND	ND	ND	ND	ND	ND	ND	1.3251	ND	-	transport
CA184153.1	GS1_SS_18704_08527	SCRFST3142H09.g	Sb02g021133	AT3G58670	ND	ND	ND	ND	ND	ND	ND	ND	ND	ND	0.6716	ND	-	not assigned
CA150494.1	GS1_SS_05266_11782	SCCCRZ1004H09.g	Sb03g035130	AT3G58670	ND	ND	ND	1.0106	ND	ND	ND	ND	ND	ND	ND	ND	-	not assigned
CA074236.1	GS1_SS_24070_09926	SCEQAM1044G07.g	Sb07g005470	AT3G59040	ND	0.9546	ND	ND	ND	ND	ND	0.8433	ND	ND	ND	ND	-	not assigned
CA095769.1	GS1_SS_01991_16034	SCCCCL6004A11.g	Sb02g029730	AT3G59350	ND	ND	ND	ND	ND	0.7534	ND	ND	ND	ND	ND	ND	-	protein
CA118502.1	GS1_SS_10758_13783	SCCCLR2C02C11.g	Sb07g025470	AT3G59540	ND	-1.5925	ND	ND	ND	ND	1.5903	-1.12	ND	ND	ND	ND	-	protein
CA118754.1	GS1_SS_26158_07638	SCBGLR1113F02.g	Sb09g018170	AT3G59670	1.166	-2.085	ND	ND	ND	ND	1.3403	-1.4483	ND	ND	ND	ND	-	not assigned
CA181694.1	GS1_SS_21552_04813	SCCCSB1003D09.g	Sb03g042570	AT3G59690	-1.1559	ND	ND	ND	ND	ND	ND	1.9309	1.0427	-0.892	ND	0.8464	-	signalling
CA137856.1	GS1_SS_04882_15060	SCEPRT2043A05.g	Sb07g024340	AT3G59890	ND	-1.3674	ND	ND	ND	ND	ND	-1.2931	ND	ND	ND	ND	-	amino acid metabolism
CA093200.1	GS1_SS_18681_12592	SCCCCL3001D12.g	Sb01g029000	AT3G60390	ND	ND	ND	ND	-1.9362	ND	ND	ND	ND	ND	-1.196	ND	-	RNA
CA196740.1	GS1_SS_19648_08277	SCBFAD1091H07.g	Sb08g022276	AT3G60530	ND	0.8617	ND	ND	ND	ND	ND	ND	ND	ND	ND	ND	-	RNA
CA190410.1	GS1_SS_12175_14061	SCCCRT1C01F08.g	Sb04g033550	AT3G60690	ND	ND	-1.209	ND	ND	ND	ND	ND	ND	ND	ND	ND	-	hormone metabolism
CA100821.1	GS1_SS_02760_21595	SCEQLR1050G04.g	Sb10g026260	AT3G60880	ND	ND	ND	ND	ND	ND	1.1222	ND	ND	ND	ND	ND	p26259	amino acid metabolism
CA138833.1	GS1_SS_13512_16919	SCJLRT1021A03.g	Sb04g033740	AT3G61220	ND	ND	-1.0672	ND	ND	ND	ND	ND	ND	ND	ND	ND	-	misc
CA185765.1	GS1_SS_25786_18600	SCSFST3077H01.g	Sb02g037410	AT3G61470	ND	ND	ND	-2.0017	1.5551	1.6052	ND	ND	ND	-1.1314	ND	ND	-	PS
CA082139.1	GS1_SS_02065_19705	SCCCCL5004G07.g	Sb10g000660	AT3G61490	1.7154	-2.265	ND	ND	ND	ND	ND	-3.6933	ND	ND	-1.1797	ND	-	cell wall
CA141067.1	GS1_SS_13378_13739	SCVPRT2080F11.g	Sb03g001200	AT3G61530	ND	ND	ND	ND	ND	ND	ND	-0.9758	ND	ND	ND	ND	-	Co-factor and vitamine metabolism
CA131649.1	GS1_SS_14330_16273	SCEZRZ1014A06.g	Sb02g040450	AT3G62040	-1.18	ND	ND	ND	ND	ND	ND	ND	ND	ND	ND	ND	-	not assigned
CA082558.1	GS1_SS_00915_16883	SCRLAM1012F05.g	Sb01g002550	AT3G62110	ND	1.8054	ND	0.7386	ND	ND	ND	ND	ND	ND	ND	ND	-	cell wall
CA124570.1	GS1_SS_05867_17257	SCCCCL3080E10.b	Sb02g007470	AT3G62110	ND	ND	ND	ND	ND	1.2957	1.195	ND	ND	ND	ND	ND	-	cell wall
CA127653.1	GS1_SS_03357_18236	SCACLR2014A10.g	Sb03g011860	AT3G62150	ND	ND	ND	1.3681	1.1801	0.9232	ND	ND	ND	ND	1.1751	1.0454	-	transport
CA190401.1	GS1_SS_12205_00613	SCJFRT1010E08.g	Sb03g003830	AT3G62160	2.2	ND	ND	ND	ND	ND	ND	ND	ND	-0.7109	1.6381	1.46	-	not assigned
CA182507.1	GS1_SS_19272_17659	SCJFRT2054E01.g	Sb09g002910	AT3G62160	-1.1135	ND	ND	ND	ND	ND	-1.0588	1.6403	1.3458	ND	ND	ND	-	not assigned
CA102590.1	GS1_SS_15905_03607	SCVPST1059E11.g	Sb09g004580	AT3G62280	ND	ND	ND	ND	-1.6143	-1.2497	ND	1.1428	ND	-0.7178	ND	ND	-	misc
CA138542.1	GS1_SS_12262_12384	SCEQRT2027G07.g	Sb01g034670	AT3G62550	ND	1.8323	ND	-1.7848	1.4799	ND	ND	2.6788	ND	-0.8249	ND	ND	-	hormone metabolism
CA177845.1	GS1_SS_13937_06884	SCQSST1037D10.g	Sb03g012520	AT3G62550	ND	0.9827	ND	-1.6625	ND	ND	ND	ND	ND	-1.884	0.6566	ND	-	hormone metabolism
CA096622.1	GS1_SS_06476_18448	SCVPRZ2040D06.g	Sb03g014130	AT3G62700	ND	ND	ND	ND	ND	ND	ND	ND	ND	ND	ND	0.828	-	transport
CA134222.1	GS1_SS_12283_09183	SCJFRT1059B02.g	Sb04g022250	AT3G62760	ND	ND	ND	-1.0483	ND	ND	ND	ND	ND	-0.79	0.8596	0.8087	o65857	misc
CA116884.1	GS1_SS_13727_21515	SCCCRZ2001H04.g	Sb02g029380	AT3G62870	ND	-1.2683	ND	ND	ND	ND	ND	-1.0561	ND	ND	ND	ND	p35685	protein
CA102174.1	GS1_SS_14401_15212	SCVPLR1028C12.g	Sb02g029380	AT3G62870	ND	-1.2791	ND	ND	ND	ND	ND	-0.9555	ND	ND	ND	ND	p35685	protein
CA167939.1	GS1_SS_16748_10326	SCBFSB1047G04.g	Sb04g002160	AT3G63120	ND	ND	ND	ND	ND	ND	ND	ND	ND	ND	0.6497	ND	-	cell
CA078707.1	GS1_SS_07916_11980	SCRLAM1010D07.g	Sb09g019600	AT3G63120	ND	ND	ND	ND	1.1349	1.0113	ND	ND	ND	ND	ND	ND	-	cell
CA148234.1	GS1_SS_17291_12667	SCJFRZ1005F02.g	Sb01g021730	AT3G63210	ND	ND	ND	-0.9917	1.2481	0.9432	-1.1135	ND	ND	-0.8215	0.8035	ND	-	hormone metabolism
CA152543.1	GS1_SS_14936_16051	SCJFRZ2030A11.g	Sb02g037080	AT4G00100	ND	-1.1896	ND	ND	ND	ND	ND	-1.024	ND	ND	ND	ND	q05761	protein
CA191585.1	GS1_SS_13142_00268	SCQGLB1039H01.g	Sb01g029650	AT4G00150	ND	ND	ND	0.8	ND	ND	ND	ND	ND	ND	ND	ND	-	development
CA164773.1	GS1_SS_22857_09774	SCVPRZ2039E07.g	Sb04g034490	AT4G00390	ND	ND	ND	ND	ND	ND	ND	ND	ND	ND	-0.5872	ND	-	RNA
CA191349.1	GS1_SS_13482_18121	SCEQRT2028C04.g	Sb04g037800	AT4G00430	ND	ND	ND	ND	ND	ND	ND	0.9106	ND	0.6229	ND	ND	q9sxf8	transport
CA153277.1	GS1_SS_15037_01436	SCUTRZ2008G03.g	Sb01g050270	AT4G00440	ND	ND	ND	ND	ND	ND	-1.3165	ND	ND	ND	ND	ND	-	not assigned
CA102035.1	GS1_SS_04481_06854	SCRLAM1012C06.g	Sb06g025120	AT4G00460	ND	ND	ND	ND	ND	ND	-1.4087	1.087	ND	ND	ND	ND	-	signalling
CA124522.1	GS1_SS_05313_18090	SCEPLB1041E10.g	Sb04g032010	AT4G00750	ND	ND	ND	ND	ND	ND	ND	ND	ND	-1.0499	0.8195	0.7455	-	stress
CA155225.1	GS1_SS_23663_18537	SCSGAM2105D04.g	Sb10g010640	AT4G01070	ND	ND	ND	ND	ND	ND	-1.2291	ND	-0.8309	ND	ND	ND	-	secondary metabolism
CA191269.1	GS1_SS_13515_16427	SCEQRT1031B01.g	Sb10g027940	AT4G01070	1.3317	-1.4888	ND	ND	ND	ND	1.325	-2.7988	ND	ND	ND	ND	q6jah0	secondary metabolism
CA121559.1	GS1_SS_22378_20589	SCEZLR1031E05.g	Sb01g048870	AT4G01310	ND	ND	ND	ND	ND	ND	ND	0.8094	ND	ND	ND	ND	q9zst0	protein
CA290629.1	GS1_SS_26017_08918	SCUTSD1028F02.g	Sb01g048870	AT4G01310	ND	ND	ND	ND	ND	ND	ND	0.8826	ND	ND	ND	ND	q9zst0	protein
CA106592.1	GS1_SS_07879_15885	SCQGHR1014E03.g	Sb10g000830	AT4G01440	ND	ND	ND	2.1052	1.3557	1.57	ND	1.0142	1.2642	ND	ND	ND	-	development
CA137094.1	GS1_SS_12754_13422	SCCCRT2001E11.g	Sb02g040640	AT4G01870	ND	ND	ND	ND	ND	ND	ND	-0.9494	ND	ND	ND	ND	-	not assigned
CA189824.1	GS1_SS_14930_16317	SCCCLR1C05C04.g	Sb08g018160	AT4G02060	2.7294	ND	ND	ND	ND	0.8002	ND	ND	ND	ND	ND	0.7476	-	DNA
CA195186.1	GS1_SS_19911_19392	SCEZSB1090F08.g	Sb03g015010	AT4G02570	ND	1.0054	ND	ND	ND	ND	ND	ND	ND	ND	ND	ND	-	protein
CA116764.1	GS1_SS_09657_13941	SCACLR1130E07.g	Sb02g004570	AT4G02590	ND	ND	ND	0.7511	ND	ND	ND	ND	ND	ND	ND	ND	-	RNA
CA081667.1	GS1_SS_03655_14809	SCJFRT1012F09.g	Sb06g016790	AT4G02630	ND	1.1117	ND	ND	ND	ND	ND	ND	ND	ND	ND	ND	-	PS
CA082736.1	GS1_SS_03837_15912	SCBFAM2025E08.g	Sb09g021510	AT4G02630	ND	ND	ND	ND	ND	1.0351	ND	ND	ND	ND	1.3567	1.2968	-	PS
CA103776.1	GS1_SS_25249_15330	SCSBHR1051G02.g	Sb01g004330	AT4G02770	ND	ND	ND	-1.595	1.4358	1.6809	ND	ND	ND	-1.1687	0.6131	0.8532	p36213	PS
CA083343.1	GS1_SS_15119_14348	SCVPRZ2037C01.g	Sb03g010520	AT4G02860	1.0455	ND	ND	ND	ND	ND	1.1942	-1.294	ND	ND	ND	ND	-	not assigned
CA156550.1	GS1_SS_04953_19342	SCEQLB1065A03.g	Sb01g001080	AT4G02930	ND	-1.2346	ND	ND	ND	ND	1.2252	-0.953	ND	ND	ND	ND	-	protein
CA151620.1	GS1_SS_17685_10640	SCJFRZ2011C06.g	Sb09g019740	AT4G02940	ND	ND	ND	ND	ND	-1.5019	ND	ND	-0.5565	0.7096	ND	ND	-	not assigned
CA097228.1	GS1_SS_21278_07398	SCEPCL6023D05.g	Sb03g045340	AT4G03110	ND	ND	ND	ND	ND	-0.755	ND	ND	ND	ND	ND	ND	-	RNA
CA064636.1	GS1_SS_00011_16789	SCCCAD1001D09.g	Sb09g018610	AT4G03110	ND	ND	ND	ND	ND	-1.0549	ND	ND	ND	ND	ND	ND	-	RNA
CA181021.1	GS1_SS_18415_08288	SCAGST3137F08.g	Sb02g035080	AT4G03500	ND	ND	ND	ND	ND	ND	ND	ND	ND	ND	0.9053	ND	-	cell
CA135898.1	GS1_SS_07134_10453	SCVPRZ2038B10.g	Sb06g023430	AT4G03510	ND	ND	ND	-1.3719	ND	-1.5297	ND	ND	ND	-1.3846	ND	ND	-	protein
CA125151.1	GS1_SS_25873_09111	SCRFLR1012G03.g	Sb08g005260	AT4G03520	ND	ND	ND	-1.3532	ND	ND	ND	ND	ND	ND	ND	0.7319	q41864	redox
CA191496.1	GS1_SS_07813_09729	SCCCRT2C08E12.g	Sb09g008190	AT4G03540	ND	ND	ND	-1.5708	-2.343	2.0206	ND	4.2803	3.4185	-4.2135	ND	4.3423	-	not assigned
CA190784.1	GS1_SS_12339_19571	SCJFRT1061C08.g	Sb05g008230	AT4G04570	ND	ND	ND	ND	ND	ND	ND	ND	ND	-2.613	ND	1.1452	-	protein
CA083197.1	GS1_SS_03924_18166	SCMCRT2108F05.g	Sb06g023400	AT4G04930	ND	ND	ND	ND	-1.155	-0.9261	ND	ND	ND	ND	ND	ND	-	lipid metabolism
CA085155.1	GS1_SS_04294_13581	SCEZAM2061D07.g	Sb10g025320	AT4G04940	1.3651	ND	ND	ND	ND	ND	ND	ND	ND	ND	ND	ND	-	protein
CA140010.1	GS1_SS_23227_09992	SCEZRT2018H10.g	Sb10g025320	AT4G04940	ND	ND	ND	ND	ND	ND	2.1526	ND	ND	ND	ND	ND	-	protein
CA134632.1	GS1_SS_12379_03996	SCJFRT1062H02.g	Sb06g033160	AT4G04955	ND	ND	0.7509	ND	ND	ND	ND	ND	ND	-0.6474	ND	ND	-	nucleotide metabolism
CA082553.1	GS1_SS_03804_14512	SCSGHR1069F11.g	Sb07g003070	AT4G05020	ND	ND	ND	ND	ND	ND	ND	-1.319	ND	ND	ND	ND	-	mitochondrial electron transport
CA162636.1	GS1_SS_16208_00993	SCRFRZ3058E08.g	Sb07g003070	AT4G05020	ND	-1.2949	-0.8566	ND	-0.8672	ND	ND	-1.1812	-0.768	ND	ND	ND	-	mitochondrial electron transport
CA188093.1	GS1_SS_02848_09657	SCJLRT1023D09.g	Sb06g029500	AT4G05190	ND	ND	ND	ND	ND	-1.0735	ND	ND	ND	-1.0347	1.2566	ND	-	cell
CA101294.1	GS1_SS_07297_12565	SCVPRZ2039B05.g	Sb06g021870	AT4G06744	ND	ND	ND	ND	-1.8088	ND	ND	ND	ND	-1.2091	ND	ND	-	cell wall
CA120910.1	GS1_SS_22031_19152	SCEPLR1051A10.g	Sb01g012200	AT4G08150	-0.8814	ND	ND	ND	ND	ND	ND	ND	ND	ND	ND	ND	q41853	RNA
CA198294.1	GS1_SS_20060_17559	SCCCFL3002C07.g	Sb01g027420	AT4G08170	1.0028	ND	-1.4711	ND	ND	ND	ND	ND	-1.5578	ND	ND	ND	-	signalling
CA081065.1	GS1_SS_15870_02299	SCCCRZ2C04F06.g	Sb04g027360	AT4G08950	ND	ND	ND	ND	ND	ND	ND	ND	ND	ND	1.1975	ND	-	signalling
CA102108.1	GS1_SS_06096_02741	SCCCCL4001D06.g	Sb10g007690	AT4G08950	ND	ND	ND	2.0041	ND	2.1899	ND	ND	ND	-2.0487	-0.7025	0.6986	-	signalling
CA103819.1	GS1_SS_07735_15374	SCJLRT1014G09.g	Sb05g004770	AT4G09510	ND	ND	ND	ND	-1.205	ND	ND	ND	ND	ND	ND	ND	-	major CHO metabolism
CA241809.1	GS1_SS_23474_08383	SCUTFL3079F10.g	Sb01g002940	AT4G09550	ND	ND	ND	ND	ND	ND	ND	ND	ND	-0.7438	ND	ND	-	not assigned
CA156363.1	GS1_SS_15387_20175	SCEPRZ3047C10.g	Sb01g008830	AT4G09650	ND	ND	ND	-0.9541	ND	ND	ND	ND	ND	-0.7552	ND	ND	p32980	PS
CA070414.1	GS1_SS_01448_08558	SCSGAD1009E08.b	Sb04g027810	AT4G09650	ND	ND	ND	ND	ND	1.0141	ND	ND	ND	-0.8825	ND	ND	q07300	PS
CA116724.1	GS1_SS_18270_03584	SCCCLR1001H01.g	Sb02g004110	AT4G09800	ND	-1.3725	ND	ND	ND	ND	ND	-1.064	ND	ND	ND	ND	-	protein
CA082060.1	GS1_SS_04512_07204	SCCCRZ1C01D11.g	Sb09g020710	AT4G10040	ND	ND	ND	ND	ND	ND	ND	-1.1677	ND	ND	ND	ND	p00056	mitochondrial electron transport
CA102733.1	GS1_SS_07542_12150	SCRULB1058H03.g	Sb09g021090	AT4G10110	ND	ND	ND	ND	ND	0.8624	ND	ND	ND	ND	ND	ND	-	RNA
CA147519.1	GS1_SS_14282_10720	SCEPRZ1010F03.g	Sb07g001080	AT4G10170	ND	ND	ND	ND	1.1747	ND	ND	ND	ND	ND	ND	ND	-	cell
CA123349.1	GS1_SS_16660_13328	SCJLLR1108B01.g	Sb06g029870	AT4G10270	1.3751	ND	1.0536	ND	ND	ND	ND	ND	ND	ND	ND	ND	-	stress
CA119245.1	GS1_SS_09952_05212	SCBGLR1119A10.g	Sb06g029880	AT4G10270	1.9991	ND	2.1774	ND	ND	ND	ND	ND	ND	ND	ND	ND	-	stress
CA127342.1	GS1_SS_11286_19433	SCCCLR2C01F06.g	Sb06g029880	AT4G10270	2.3452	ND	2.6819	ND	ND	ND	ND	ND	ND	ND	ND	ND	-	stress
CA128034.1	GS1_SS_18921_12375	SCCCLR2C02D12.g	Sb05g007070	AT4G10340	ND	ND	ND	-2.0691	ND	1.1257	ND	ND	ND	-1.2056	ND	0.9144	-	PS
CA081498.1	GS1_SS_21718_20427	SCEPRZ1008D05.g	Sb01g017230	AT4G10380	ND	ND	ND	ND	1.637	1.4675	ND	ND	ND	ND	ND	ND	-	transport
	GS1_SS_12147_21715	SCJFRT1007E01.g	Sb02g003930	AT4G10490	ND	ND	ND	ND	ND	ND	ND	ND	ND	ND	-1.3621	ND	-	secondary metabolism
CA273454.1	GS1_SS_26217_01541	SCEPSD1005H05.g	Sb08g016400	AT4G10490	-2.9382	ND	ND	ND	ND	ND	ND	ND	ND	ND	ND	ND	-	secondary metabolism
CA098058.1	GS1_SS_15110_09769	SCVPRZ2036C06.g	Sb02g023120	AT4G10620	ND	-0.9518	ND	ND	ND	ND	ND	ND	ND	ND	ND	ND	-	not assigned
CA078559.1	GS1_SS_03051_10950	SCRLAM1008F10.g	Sb10g001530	AT4G10770	ND	ND	ND	ND	ND	ND	-1.1446	ND	ND	ND	2.1796	ND	-	transport
CA157876.1	GS1_SS_00917_10502	SCEZRZ3019D08.g	Sb05g002640	AT4G11000	ND	ND	-1.7984	ND	ND	ND	ND	ND	-1.1699	ND	ND	ND	-	cell
CA097096.1	GS1_SS_12486_06750	SCJLRT1016G03.g	Sb02g040690	AT4G11290	1.2006	ND	ND	ND	ND	ND	ND	ND	ND	ND	ND	ND	-	stress
CA072034.1	GS1_SS_01812_21497	SCVPLR1028E09.g	Sb06g033430	AT4G11610	ND	-1.3394	ND	ND	ND	-1.1813	ND	-1.1856	ND	ND	ND	ND	-	amino acid metabolism
CA141744.1	GS1_SS_25693_18364	SCJLRT2051G07.g	Sb01g012710	AT4G11650	ND	-4.3726	ND	ND	ND	1.8016	3.0463	-4.4567	1.0533	ND	ND	ND	p33679	stress
CA136825.1	GS1_SS_24797_18959	SCQSRT1035D12.g	Sb03g037720	AT4G11650	ND	ND	ND	ND	3.1057	2.6622	2.0368	ND	ND	ND	ND	ND	p33679	stress
CA132555.1	GS1_SS_13487_20028	SCEQRT1024H10.g	Sb08g022420	AT4G11650	ND	-3.2279	ND	ND	ND	ND	3.561	-4.3379	ND	ND	ND	ND	p31110	stress
CA145771.1	GS1_SS_14100_18628	SCVPRT2073B04.g	Sb08g022420	AT4G11650	ND	-2.2088	-1.0356	ND	4.8722	5.3335	2.125	ND	ND	ND	ND	ND	p31110	stress
CA272459.1	GS1_SS_25375_14237	SCCCSD1003E06.g	Sb08g022440	AT4G11650	ND	-2.0987	1.5612	-2.1161	ND	ND	2.2322	-1.5278	1.842	-2.1249	ND	ND	p31110	stress
CA282487.1	GS1_SS_25669_19204	SCCCSD2001E05.g	Sb08g022490	AT4G11650	ND	ND	ND	ND	ND	ND	2.8857	ND	ND	ND	ND	ND	p31110	stress
CA211331.1	GS1_SS_18032_12654	SCRLAD1098D06.g	Sb01g039840	AT4G12050	1.6057	ND	ND	ND	ND	ND	1.0136	ND	ND	ND	ND	ND	-	hormone metabolism
CA121001.1	GS1_SS_10342_08054	SCEQLR1029A07.g	Sb07g001760	AT4G12080	ND	ND	ND	-0.9192	ND	ND	1.13	ND	ND	ND	ND	ND	-	RNA
CA137130.1	GS1_SS_25715_16053	SCJFRZ2015D05.g	Sb06g004290	AT4G12290	ND	ND	1.1717	ND	ND	ND	ND	ND	ND	ND	ND	ND	-	misc
CA135820.1	GS1_SS_31358_16707	SCJLRT1022A05.g	Sb07g024990	AT4G12320	ND	ND	ND	1.4517	ND	ND	ND	ND	ND	ND	ND	ND	-	secondary metabolism
CA162596.1	GS1_SS_16201_17961	SCRURZ3080F11.g	Sb07g024970	AT4G12350	ND	1.105	ND	ND	ND	-0.9441	ND	0.8586	ND	ND	ND	ND	q50ex6	RNA
CA124686.1	GS1_SS_03616_08745	SCQGLR1088C06.g	Sb10g000470	AT4G12420	ND	-2.4811	ND	ND	ND	ND	ND	ND	ND	ND	ND	ND	-	misc
CA082637.1	GS1_SS_03817_12353	SCJFRZ2012A12.g	Sb01g009990	AT4G12470	ND	ND	-2.3819	ND	ND	ND	ND	2.9141	ND	ND	ND	ND	q01595	misc
CA157129.1	GS1_SS_15487_00437	SCEQRZ3023D09.g	Sb04g029560	AT4G12650	ND	ND	ND	ND	ND	-0.9829	1.6981	ND	ND	ND	ND	ND	-	not assigned
CA149890.1	GS1_SS_13317_12515	SCEPLR1051B04.g	Sb09g004700	AT4G12730	ND	ND	1.2803	ND	ND	ND	ND	ND	ND	ND	ND	ND	-	cell wall
CA181391.1	GS1_SS_07917_21846	SCQGLR2025B12.g	Sb03g004560	AT4G12800	ND	ND	ND	-2.0496	ND	1.24	ND	ND	ND	-1.4248	ND	ND	p23993	PS
CA211457.1	GS1_SS_25328_01460	SCRLAD1100A02.g	Sb03g043920	AT4G12840	ND	ND	ND	ND	ND	ND	ND	ND	ND	ND	ND	-0.6187	-	not assigned
CA197382.1	GS1_SS_19714_13176	SCRFAD1023A01.g	Sb08g006600	AT4G12910	ND	ND	ND	ND	ND	ND	ND	ND	ND	ND	ND	1.3735	p37890	protein
CA117046.1	GS1_SS_09700_10648	SCAGLR1064B04.g	Sb04g020150	AT4G13040	ND	ND	ND	ND	ND	ND	ND	ND	ND	ND	ND	0.7615	-	RNA
CA128357.1	GS1_SS_11419_13966	SCJLLR2006B06.g	Sb03g026730	AT4G13340	1.4178	ND	-1.5191	ND	0.9984	ND	ND	ND	-1.7456	ND	ND	ND	-	cell wall
CA101559.1	GS1_SS_04558_08744	SCCCCL4009B01.g	Sb09g005520	AT4G13340	ND	1.5289	ND	ND	ND	ND	ND	ND	ND	-0.6375	ND	ND	-	cell wall
CA149178.1	GS1_SS_22617_13999	SCJLRZ1024B01.g	Sb09g005455	AT4G13395	ND	ND	ND	ND	3.1861	4.2852	ND	ND	ND	-2.073	ND	2.2451	-	development
CA245101.1	GS1_SS_23636_03321	SCSFFL4086H05.g	Sb06g014930	AT4G13420	1.2844	-1.55	-0.8924	ND	4.3654	4.0316	ND	-2.0849	-1.4365	ND	2.33	ND	q6vva6	transport
CA233590.1	GS1_SS_21803_11588	SCSGFL4C01G10.g	Sb04g020130	AT4G13800	-0.8718	ND	ND	ND	ND	ND	-1.1891	ND	ND	ND	ND	ND	-	transport
CA130168.1	GS1_SS_18653_19860	SCVPLR2012G08.g	Sb03g009120	AT4G13830	-0.8229	ND	ND	ND	1.1603	0.9912	ND	ND	ND	ND	ND	ND	-	stress
CA082233.1	GS1_SS_14616_02256	SCEPLR1051G01.g	Sb03g043760	AT4G13850	ND	ND	ND	ND	ND	ND	ND	ND	0.8046	ND	ND	ND	-	RNA
CA173786.1	GS1_SS_09466_11831	SCCCST1004D09.g	Sb02g022780	AT4G14000	ND	ND	ND	1.373	ND	1.2802	ND	ND	ND	ND	ND	1.5333	-	not assigned
CA127611.1	GS1_SS_05633_13425	SCJLLR2020B12.g	Sb01g001840	AT4G14320	ND	-1.2783	ND	ND	ND	ND	ND	-0.9928	ND	ND	ND	ND	-	protein
CA117667.1	GS1_SS_01271_20665	SCCCLR1072E02.g	Sb01g021960	AT4G14570	ND	ND	ND	ND	ND	ND	ND	ND	ND	ND	0.7106	ND	-	protein
CA111155.1	GS1_SS_01482_17644	SCCCCL3080C03.g	Sb01g008450	AT4G14680	ND	ND	ND	1.6452	ND	ND	ND	ND	ND	ND	0.8158	ND	-	S-assimilation
CA283722.1	GS1_SS_25734_15387	SCSBSD1058E09.g	Sb02g004390	AT4G14690	ND	ND	-1.4419	ND	ND	ND	ND	0.9167	-0.708	ND	ND	ND	p14897	signalling
CA180254.1	GS1_SS_18340_07890	SCCCST3002G01.g	Sb01g046440	AT4G14819	ND	ND	ND	-1.2777	1.8244	1.4951	ND	ND	ND	ND	1.9706	1.8401	-	not assigned
CA081764.1	GS1_SS_15314_13970	SCCCRZ2C03F12.g	Sb09g021020	AT4G14960	ND	ND	ND	ND	-1.0983	ND	ND	ND	ND	ND	ND	ND	p14641	cell
CA173978.1	GS1_SS_17540_09991	SCCCST1006H04.g	Sb03g041620	AT4G15093	ND	ND	ND	ND	ND	ND	ND	ND	ND	ND	1.761	2.5554	-	not assigned
CA091770.1	GS1_SS_05498_17977	SCUTAM2089E05.g	Sb02g035600	AT4G15210	ND	ND	-3.0926	ND	ND	ND	ND	2.4184	ND	ND	ND	ND	p55005	major CHO metabolism
CA095441.1	GS1_SS_09568_10302	SCVPLR2005B02.g	Sb08g018390	AT4G15510	ND	ND	ND	ND	ND	ND	ND	0.9318	ND	ND	ND	ND	-	PS
CA095959.1	GS1_SS_06356_15055	SCACCL6007G08.g	Sb09g019930	AT4G15530	ND	ND	ND	ND	2.9758	1.9188	ND	ND	ND	ND	1.81	ND	p11155	gluconeogenesis
CA098814.1	GS1_SS_06863_19125	SCRLCL6031H05.g	Sb09g019930	AT4G15530	ND	ND	ND	ND	2.2158	1.32	ND	ND	ND	ND	2.0641	ND	p11155	gluconeogenesis
CA144268.1	GS1_SS_13827_03910	SCRURT2012H08.g	Sb10g023120	AT4G15550	ND	ND	ND	ND	ND	1.0601	ND	ND	ND	ND	ND	1.2328	-	hormone metabolism
CA181256.1	GS1_SS_12529_20983	SCAGST3140F06.g	Sb10g023060	AT4G15550	ND	ND	ND	ND	ND	ND	ND	ND	ND	-0.934	ND	ND	-	misc
CA192045.1	GS1_SS_18192_21167	SCEQLB1067C03.g	Sb09g020140	AT4G15560	ND	ND	ND	1.0914	ND	0.9498	ND	ND	ND	ND	ND	ND	o22567	secondary metabolism
CA175907.1	GS1_SS_17817_08022	SCMCRT2108C05.g	Sb02g009700	AT4G15800	ND	ND	ND	ND	ND	ND	ND	ND	ND	ND	ND	0.6038	-	signalling
CA181798.1	GS1_SS_10899_12734	SCEZLB1007D12.g	Sb03g009900	AT4G15800	ND	ND	ND	ND	ND	ND	ND	0.9446	0.8721	ND	ND	ND	-	signalling
CA072593.1	GS1_SS_05098_11319	SCJFRZ2006C07.g	Sb08g017280	AT4G15800	ND	ND	ND	ND	-1.4819	ND	ND	ND	ND	ND	-0.9074	ND	-	signalling
CA133397.1	GS1_SS_05395_12676	SCJLRT1006B02.g	Sb08g017740	AT4G16070	ND	ND	ND	ND	ND	ND	ND	1.2969	0.8178	ND	ND	ND	-	lipid metabolism
CA150931.1	GS1_SS_13550_07032	SCMCRT2086H06.g	Sb01g037620	AT4G16146	-1.3746	ND	ND	-1.1819	ND	ND	ND	ND	ND	-1.0293	ND	ND	-	not assigned
CA116117.1	GS1_SS_09572_11377	SCCCLR1001A08.g	Sb02g043720	AT4G16146	ND	ND	-0.7472	ND	2.1001	3.1356	ND	ND	ND	ND	1.2656	1.895	-	not assigned
CA118048.1	GS1_SS_19109_01089	SCCCLR1C04G11.g	Sb01g037560	AT4G16160	ND	ND	ND	ND	ND	1.4669	ND	ND	ND	ND	ND	0.6925	-	protein
CA143017.1	GS1_SS_25268_17084	SCQSRT2031D12.g	Sb03g045490	AT4G16260	ND	ND	1.471	ND	ND	ND	2.4358	-2.7048	ND	ND	ND	ND	p15737	misc
CA116388.1	GS1_SS_02290_15224	SCCCLR1C05C09.g	Sb02g029690	AT4G16630	1.031	ND	ND	ND	ND	ND	1.205	ND	0.6864	ND	ND	ND	-	protein
CA116287.1	GS1_SS_08835_19838	SCCCLR1C04E09.g	Sb02g004020	AT4G16720	ND	-1.3997	ND	ND	ND	ND	ND	ND	ND	ND	ND	ND	-	protein
CA117005.1	GS1_SS_03927_21149	SCAGLR1043E05.g	Sb02g033530	AT4G16720	ND	-1.1183	ND	ND	ND	ND	ND	ND	ND	ND	ND	ND	-	protein
CA188073.1	GS1_SS_10986_09887	SCRFLR1055A07.g	Sb04g033150	AT4G16820	ND	ND	ND	ND	1.4599	1.0647	ND	ND	ND	ND	ND	0.8576	-	lipid metabolism
CA096838.1	GS1_SS_06520_12527	SCJFLR1074G04.g	Sb09g030400	AT4G16830	ND	ND	ND	ND	ND	ND	ND	ND	0.6393	ND	ND	ND	-	RNA
CA141090.1	GS1_SS_07869_18566	SCVPRZ2042H07.g	Sb04g000580	AT4G17260	ND	ND	ND	ND	ND	ND	ND	ND	ND	-1.0832	ND	ND	p29038	fermentation
CA101597.1	GS1_SS_02965_21769	SCJFRZ2013F03.g	Sb04g033105	AT4G17500	ND	ND	ND	1.1975	2.0682	ND	ND	ND	ND	ND	1.5435	ND	-	hormone metabolism
CA119984.1	GS1_SS_04056_09590	SCCCLR1068A11.g	Sb04g033105	AT4G17500	ND	-2.2788	ND	1.5481	ND	ND	1.1769	-2.5775	ND	-1.3777	ND	-0.9463	-	hormone metabolism
CA119317.1	GS1_SS_10075_12294	SCBGLR1120G04.g	Sb04g033210	AT4G17560	ND	ND	ND	ND	ND	ND	-1.17	ND	ND	ND	ND	ND	-	protein
CA120505.1	GS1_SS_15352_12873	SCCCLR1078E02.g	Sb04g031500	AT4G17670	ND	ND	ND	ND	ND	-1.455	ND	ND	ND	ND	ND	ND	-	development
CA267732.1	GS1_SS_24956_01082	SCJLLB2078D10.g	Sb04g031525	AT4G17670	-1.0472	ND	-0.9914	ND	-2.7161	-2.9711	ND	ND	ND	ND	ND	ND	-	development
CA224569.1	GS1_SS_22164_14181	SCCCFL6001F10.g	Sb04g031180	AT4G17790	ND	ND	ND	ND	ND	ND	ND	ND	ND	ND	0.7259	0.801	-	not assigned
CA128083.1	GS1_SS_09899_12895	SCQGLR1041D09.g	Sb06g027060	AT4G17790	ND	ND	ND	ND	ND	-0.7992	ND	ND	ND	ND	ND	ND	-	not assigned
CA111136.1	GS1_SS_24429_12691	SCVPLR2027D09.g	Sb01g028260	AT4G17900	ND	ND	ND	ND	ND	ND	ND	ND	-1.01	ND	ND	ND	-	RNA
CA093300.1	GS1_SS_07023_01108	SCCCCL3002F05.b	Sb01g028080	AT4G17940	1.0717	ND	ND	2.0565	1.8333	1.3281	ND	ND	ND	ND	ND	ND	-	not assigned
CA155248.1	GS1_SS_15264_01431	SCCCLR1C05E12.g	Sb02g029050	AT4G18100	ND	-1.0347	ND	ND	ND	ND	ND	ND	ND	ND	ND	ND	-	protein
CA096144.1	GS1_SS_25859_03449	SCCCLR1C07F11.g	Sb07g026620	AT4G18100	ND	-1.4412	ND	ND	ND	ND	ND	-1.0772	ND	ND	ND	ND	-	protein
CA071976.1	GS1_SS_01805_11446	SCBGAM1092G11.g	Sb03g002030	AT4G18465	1.1406	ND	-0.868	ND	ND	ND	ND	1.1286	ND	ND	ND	ND	-	RNA
CA116411.1	GS1_SS_04477_20876	SCACLR1057H07.g	Sb08g004300	AT4G18480	ND	ND	ND	-0.9682	ND	ND	ND	1.1969	ND	ND	ND	ND	p93162	tetrapyrrole synthesis
CA110290.1	GS1_SS_20382_02928	SCVPHR1090G05.g	Sb03g029690	AT4G18570	ND	ND	ND	ND	ND	ND	-1.5119	ND	ND	ND	ND	ND	-	not assigned
CA098112.1	GS1_SS_06733_10509	SCMCCL6054B10.g	Sb09g028300	AT4G18640	ND	ND	ND	ND	ND	ND	ND	ND	ND	ND	ND	-0.7045	-	signalling
CA212111.1	GS1_SS_21156_12702	SCSFAD1108D10.g	Sb09g026440	AT4G18880	ND	ND	ND	ND	ND	ND	ND	-1.0109	ND	ND	ND	ND	-	stress
CA111751.1	GS1_SS_05005_04763	SCCCLB1022G03.g	Sb03g044310	AT4G18905	ND	ND	ND	ND	ND	ND	1.0503	ND	ND	ND	ND	ND	-	not assigned
CA120220.1	GS1_SS_10233_01967	SCCCLR1075A06.g	Sb02g035690	AT4G18975	ND	ND	ND	ND	ND	ND	-1.046	ND	ND	ND	ND	ND	-	not assigned
CA074448.1	GS1_SS_24077_16084	SCUTLR1037G02.g	Sb04g024430	AT4G19020	ND	ND	ND	-1.1688	ND	ND	ND	ND	ND	-1.0943	ND	ND	q9axt8	RNA
CA081533.1	GS1_SS_07728_18250	SCEZLB1013G06.g	Sb01g027660	AT4G19120	1.3642	ND	ND	ND	ND	ND	ND	ND	ND	ND	ND	ND	-	stress
CA162714.1	GS1_SS_16222_07773	SCRFRZ3058E03.b	Sb04g030660	AT4G19230	ND	ND	ND	1.3342	ND	ND	ND	1.21	ND	-1.2597	ND	ND	-	hormone metabolism
CA111865.1	GS1_SS_08994_10758	SCCCLB1024D03.g	Sb06g027560	AT4G19410	ND	ND	ND	ND	ND	ND	ND	1.1658	ND	ND	ND	ND	-	cell wall
CA115550.1	GS1_SS_09508_21559	SCSBLB1035F03.g	Sb09g005150	AT4G20140	ND	ND	ND	ND	ND	ND	ND	ND	ND	ND	1.915	2.2233	-	signalling
CA094578.1	GS1_SS_06089_13399	SCCCCL4010B09.g	Sb03g005350	AT4G20520	ND	ND	ND	ND	ND	ND	ND	ND	ND	ND	ND	-1.2549	-	not assigned
CA158821.1	GS1_SS_15713_10279	SCRFHR1007F04.g	Sb02g043140	AT4G20780	ND	ND	ND	ND	ND	ND	ND	ND	ND	ND	1.0555	ND	-	signalling
CA111649.1	GS1_SS_11949_20479	SCCCLB1021B10.g	Sb09g028700	AT4G20980	0.9106	ND	ND	ND	ND	ND	1.2375	ND	ND	ND	ND	ND	-	protein
CA118880.1	GS1_SS_08436_17742	SCBGLR1114G09.g	Sb02g035610	AT4G21280	ND	ND	ND	-1.8508	1.8523	1.9554	ND	ND	ND	-1.1643	ND	ND	q41048	PS
CA120146.1	GS1_SS_18047_06054	SCCCLR1070B06.g	Sb10g027540	AT4G21320	ND	ND	-0.8364	ND	ND	ND	ND	ND	ND	ND	ND	ND	-	stress
CA189642.1	GS1_SS_20252_11881	SCCCLR1C03A10.g	Sb02g036280	AT4G21450	ND	ND	ND	ND	0.7646	0.6618	ND	ND	ND	ND	ND	ND	-	cell
CA199029.1	GS1_SS_19891_09996	SCAGFL1089A10.g	Sb01g012110	AT4G21620	ND	ND	ND	ND	ND	0.9925	ND	ND	ND	ND	ND	ND	-	not assigned
CA096076.1	GS1_SS_01986_15264	SCEPAM1021H07.g	Sb10g027270	AT4G22010	ND	ND	ND	ND	ND	-0.9008	ND	ND	ND	-0.8171	ND	ND	-	cell wall
CA178186.1	GS1_SS_04637_15428	SCRFST1041H02.g	Sb01g029480	AT4G22540	ND	ND	ND	ND	ND	ND	ND	ND	ND	ND	-0.8016	ND	-	cell
CA130542.1	GS1_SS_01385_11387	SCCCRT1003B02.g	Sb01g000440	AT4G22790	-1.0577	ND	ND	ND	ND	ND	ND	ND	ND	ND	ND	ND	-	transport
CA279032.1	GS1_SS_25216_16338	SCBFRT3093E07.g	Sb04g000260	AT4G22880	ND	ND	ND	ND	-1.5749	-1.1696	ND	ND	ND	ND	-1.1256	ND	p41213	secondary metabolism
CA288546.1	GS1_SS_25952_13598	SCEQSD2075C07.g	Sb02g009610	AT4G22890	ND	ND	ND	-0.8825	ND	ND	ND	ND	ND	ND	ND	ND	-	PS
CA102363.1	GS1_SS_15719_13964	SCEZRZ3019H07.g	Sb06g025870	AT4G23030	ND	0.926	-0.7254	ND	ND	1.4497	ND	0.9693	-0.6652	ND	ND	ND	-	transport
CA171776.1	GS1_SS_17255_17759	SCSBSB1054B08.g	Sb05g008300	AT4G23160	ND	ND	ND	ND	ND	ND	ND	ND	ND	ND	ND	0.9368	-	protein
CA101086.1	GS1_SS_07260_04835	SCCCFL2002D07.g	Os01g67800	AT4G23160	ND	ND	ND	ND	3.9813	3.9603	ND	ND	ND	ND	ND	ND	-	signalling
CA164930.1	GS1_SS_18537_11660	SCSBRZ3125B01.g	Sb02g035465	AT4G23180	1.3517	-2.247	ND	ND	1.3057	1.4174	2.2481	-2.6609	ND	ND	ND	ND	-	signalling
CA166728.1	GS1_SS_15977_21189	SCVPRZ3029B03.g	Sb02g035500	AT4G23180	0.94	-2.6378	ND	ND	ND	ND	1.7468	-2.6419	ND	ND	ND	ND	-	signalling
CA136257.1	GS1_SS_12658_14982	SCQGRT1040D05.g	Sb02g035510	AT4G23180	ND	ND	ND	ND	ND	ND	ND	ND	ND	ND	0.81	ND	-	signalling
CA106809.1	GS1_SS_08281_08211	SCQSHR1022C10.g	Sb02g035550	AT4G23180	ND	ND	ND	2.1589	2.066	2.7304	ND	ND	ND	ND	ND	1.2781	-	signalling
CA070313.1	GS1_SS_01422_20757	SCSGAD1009D03.g	Sb09g007200	AT4G23180	ND	ND	ND	ND	ND	ND	ND	ND	ND	0.6422	ND	ND	-	signalling
CA071197.1	GS1_SS_01656_12376	SCAGLR2033E03.g	Sb04g032430	AT4G23400	ND	ND	ND	-1.0248	1.1057	1.1817	ND	ND	ND	ND	ND	0.7753	q6eu94	transport
CA137921.1	GS1_SS_12912_17421	SCEPRT2043H06.g	Sb07g019400	AT4G23810	ND	ND	ND	ND	ND	ND	ND	ND	ND	ND	2.9583	ND	-	RNA
CA075351.1	GS1_SS_02484_19499	SCJFAM1069C01.g	Sb04g009310	AT4G23820	ND	ND	ND	ND	-2.0494	ND	ND	ND	ND	ND	-1.1328	ND	-	cell wall
CA131094.1	GS1_SS_11807_08975	SCCCRT1C06B08.g	Sb07g028880	AT4G23890	ND	ND	ND	-1.0208	ND	0.8055	ND	ND	ND	ND	ND	ND	-	not assigned
CA180557.1	GS1_SS_18367_09675	SCJFRZ2011A03.g	Sb03g000650	AT4G23930	ND	ND	0.8103	ND	ND	ND	ND	ND	ND	ND	ND	ND	-	not assigned
CA141084.1	GS1_SS_13381_00259	SCJFRT2057H02.g	Sb10g001800	AT4G24050	-1.073	ND	ND	0.9795	0.8971	2.3209	ND	ND	ND	0.618	ND	1.3341	-	misc
CA138965.1	GS1_SS_13053_10192	SCEQRT2091H09.g	Sb01g017040	AT4G24130	ND	2.8241	ND	-1.4075	-2.8897	ND	ND	5.1342	3.6212	-3.8291	-1.4059	ND	-	not assigned
CA155212.1	GS1_SS_01481_02430	SCCCLR1068D10.g	Sb10g030240	AT4G24190	ND	-1.0304	ND	ND	ND	ND	1.0086	-0.9378	ND	-0.8014	ND	ND	p36183	stress
CA182799.1	GS1_SS_18583_09931	SCEZST3148H10.g	Sb10g000960	AT4G24340	ND	ND	ND	ND	ND	1.7095	ND	ND	ND	ND	ND	1.7413	-	not assigned
CA122054.1	GS1_SS_10508_10581	SCJFLR1073C12.g	Sb04g024890	AT4G24750	-0.8379	ND	ND	-0.9964	ND	ND	-1.2704	0.9821	ND	ND	ND	ND	-	not assigned
CA116946.1	GS1_SS_06016_21647	SCAGLR1021F12.g	Sb09g022176	AT4G24830	ND	-1.3388	ND	ND	ND	ND	ND	-1.0751	ND	ND	ND	ND	-	amino acid metabolism
CA141886.1	GS1_SS_13526_04055	SCJLRT2052E10.b	Sb06g033590	AT4G24910	ND	ND	ND	ND	-1.0548	ND	ND	ND	ND	ND	ND	ND	-	not assigned
CA134672.1	GS1_SS_12390_15284	SCJFRT1062D03.b	Sb02g023790	AT4G25000	ND	ND	ND	ND	ND	ND	ND	ND	ND	ND	ND	1.31	p00693	major CHO metabolism
CA067882.1	GS1_SS_00828_09037	SCQSAD1057F03.g	Sb01g027670	AT4G25030	ND	ND	-0.7371	ND	ND	ND	ND	ND	-0.7882	ND	ND	ND	-	not assigned
CA150053.1	GS1_SS_15053_18095	SCCCRZ2C02C08.g	Sb08g017000	AT4G25050	ND	ND	ND	ND	ND	ND	ND	ND	ND	ND	ND	0.6795	p02902	lipid metabolism
CA093109.1	GS1_SS_05720_06578	SCCCCL3001C02.b	Sb01g050670	AT4G25140	ND	ND	ND	ND	ND	ND	ND	ND	-1.2865	ND	ND	ND	p13436	lipid metabolism
CA110788.1	GS1_SS_03025_20848	SCCCLB1001E04.g	Sb09g005940	AT4G25150	ND	ND	-0.9183	ND	ND	ND	ND	ND	ND	ND	ND	ND	-	misc
CA193665.1	GS1_SS_18645_02713	SCCCST3C11C04.g	Sb1058s002010	AT4G25200	ND	-1.0514	ND	ND	ND	ND	ND	-1.2465	ND	ND	ND	ND	q39818	stress
CA118874.1	GS1_SS_09996_02174	SCEZLR1052C04.g	Sb10g007570	AT4G25200	-0.885	ND	ND	ND	ND	ND	-1.0497	ND	ND	ND	ND	ND	q39818	stress
CA239508.1	GS1_SS_23217_13390	SCEQFL5048H05.g	Sb02g030890	AT4G25290	ND	ND	ND	ND	ND	ND	-1.04	ND	ND	ND	ND	ND	-	DNA
CA111137.1	GS1_SS_08870_14910	SCEQRT2090B06.g	Sb01g029130	AT4G25310	ND	ND	ND	ND	0.9283	1.0091	ND	ND	ND	ND	0.6837	ND	-	secondary metabolism
CA083458.1	GS1_SS_03973_02065	SCEPAM2014A04.g	Sb02g019460	AT4G25340	1.0752	-1.6619	ND	ND	ND	ND	1.3081	ND	ND	ND	ND	ND	-	protein
CA111520.1	GS1_SS_04112_13280	SCCCLB1C06D11.g	Sb02g019460	AT4G25340	1.1701	-1.6044	ND	ND	ND	ND	1.636	-1.1355	ND	ND	ND	ND	-	protein
CA157753.1	GS1_SS_07751_16813	SCQSHR1023B08.g	Sb02g030330	AT4G25480	1.2712	1.726	ND	1.5	1.3335	ND	ND	1.7409	ND	ND	0.9465	-0.9434	-	RNA
CA290651.1	GS1_SS_26019_05241	SCUTSD1028H07.g	Sb3247s002010	AT4G25570	-1.2896	ND	ND	ND	ND	ND	-1.7072	ND	ND	ND	ND	ND	-	redox
CA075323.1	GS1_SS_24615_06362	SCJLRT1020F03.g	Sb04g037640	AT4G25630	ND	-2.1725	ND	ND	ND	ND	1.4704	-1.3978	ND	ND	ND	ND	-	RNA
CA102890.1	GS1_SS_25920_06508	SCEQHR1079D12.g	Sb10g026120	AT4G25830	ND	ND	ND	ND	1.3106	0.8229	ND	ND	ND	ND	0.9282	ND	-	not assigned
CA128164.1	GS1_SS_16831_04729	SCAGLR2033B06.g	Sb02g013132	AT4G26190	1.0651	ND	ND	ND	ND	ND	ND	ND	ND	ND	ND	ND	-	not assigned
CA127326.1	GS1_SS_10878_15463	SCCCLR2C01D10.g	Sb03g003140	AT4G26270	ND	ND	ND	0.7352	ND	ND	ND	-0.8359	-0.5367	ND	ND	ND	-	glycolysis
CA159115.1	GS1_SS_15742_12390	SCJFRZ3C01D12.g	Sb02g019590	AT4G26780	ND	-1.2317	ND	ND	ND	ND	ND	-1.2084	ND	ND	ND	ND	-	protein
CA282366.1	GS1_SS_25679_12277	SCAGSD2043H11.g	Sb02g019590	AT4G26780	ND	-1.3633	ND	ND	ND	ND	ND	-1.379	ND	ND	ND	ND	-	protein
CA155466.1	GS1_SS_15290_20994	SCACRZ3109B10.g	Sb01g040670	AT4G26900	ND	-0.8948	ND	ND	ND	ND	ND	ND	ND	ND	ND	ND	-	amino acid metabolism
CA131328.1	GS1_SS_11844_19709	SCBFRT1070C04.g	Sb02g038520	AT4G27250	ND	0.9095	ND	ND	ND	ND	ND	ND	ND	ND	ND	ND	-	secondary metabolism
CA270755.1	GS1_SS_25104_18296	SCRULB2063B12.g	Sb07g023130	AT4G27250	ND	ND	ND	ND	ND	ND	ND	-1.076	ND	ND	ND	ND	-	secondary metabolism
CA152021.1	GS1_SS_24786_13539	SCJFRZ2014H12.g	Sb02g000630	AT4G27270	ND	ND	ND	ND	ND	2.6706	ND	ND	ND	ND	ND	ND	-	lipid metabolism
CA190959.1	GS1_SS_03315_05170	SCCCRT2C02C04.g	Sb01g040400	AT4G27640	ND	ND	ND	ND	ND	ND	1.0809	ND	ND	ND	ND	ND	-	protein
CA117420.1	GS1_SS_18344_01636	SCCCCL4005G05.g	Sb01g041180	AT4G27670	ND	ND	ND	-2.3008	ND	ND	ND	ND	ND	ND	-1.6222	-1.0642	q00445	stress
CA081830.1	GS1_SS_03687_06940	SCAGAM2018H09.g	Sb02g030550	AT4G27700	ND	ND	ND	-0.8516	ND	ND	ND	ND	ND	ND	ND	ND	-	misc
CA153961.1	GS1_SS_15016_11517	SCVPRZ2038A03.g	Sb01g018020	AT4G28260	-0.9626	ND	ND	ND	ND	ND	ND	ND	ND	ND	ND	ND	-	not assigned
CA141741.1	GS1_SS_04746_14346	SCJLRT2051G04.g	Sb01g001770	AT4G28510	ND	-1.0943	ND	ND	ND	ND	ND	-1.1325	ND	ND	ND	ND	-	mitochondrial electron transport
CA190973.1	GS1_SS_19146_06010	SCEZRT2019D08.g	Sb04g036340	AT4G28530	ND	ND	ND	2.9933	1.8184	ND	ND	ND	ND	2.292	ND	ND	-	RNA
CA119681.1	GS1_SS_13518_11534	SCCCLR1022E11.g	Sb03g043840	AT4G28556	ND	ND	-0.6262	ND	ND	0.88	ND	ND	ND	ND	ND	ND	-	stress
CA202703.1	GS1_SS_20285_01633	SCSGFL1082F01.g	Sb04g037160	AT4G28760	ND	ND	ND	ND	ND	ND	-1.1148	ND	ND	ND	ND	ND	-	not assigned
CA155105.1	GS1_SS_12045_19144	SCEQLB1067F01.g	Sb03g000850	AT4G28940	ND	ND	ND	ND	ND	ND	ND	ND	ND	ND	2.7052	2.605	-	not assigned
CA098160.1	GS1_SS_20043_09144	SCMCCL6054G11.g	Sb02g041680	AT4G29070	-1.2658	ND	ND	ND	ND	ND	-1.5394	ND	ND	ND	ND	ND	-	not assigned
	GS1_SS_25481_14374	SCACSD2018E08.g	Sb09g005960	AT5G24770	ND	ND	-1.4278	ND	ND	ND	1.8165	1.0812	ND	ND	ND	ND	-	misc
CA113998.1	GS1_SS_09310_09944	SCQGLB1039E12.g	Sb03g032710	AT4G29590	ND	ND	ND	ND	ND	ND	-1.2531	ND	ND	ND	ND	ND	-	not assigned
CA138789.1	GS1_SS_07117_15067	SCJFRZ1006H10.g	Sb09g027430	AT4G29840	ND	-0.943	0.7659	0.6617	ND	ND	1.3812	-1	0.7072	ND	ND	ND	-	amino acid metabolism
CA103998.1	GS1_SS_07774_09254	SCJFHR1030B02.g	Sb10g028700	AT4G29890	ND	ND	ND	ND	0.9664	0.9614	ND	ND	ND	ND	ND	ND	-	lipid metabolism
CA123261.1	GS1_SS_23928_04620	SCJLLR1107A02.g	Sb01g019130	AT4G30080	-0.9288	ND	ND	ND	ND	ND	-0.9963	ND	ND	ND	ND	ND	-	RNA
CA114293.1	GS1_SS_09354_12815	SCQSLB1051E02.g	Sb04g026610	AT4G30080	ND	ND	ND	ND	ND	ND	-0.9765	ND	ND	ND	ND	ND	-	RNA
CA174347.1	GS1_SS_17598_13313	SCJFST1010E12.g	Sb10g028920	AT4G30110	-1.395	ND	ND	ND	ND	ND	ND	ND	ND	ND	ND	ND	-	transport
CA137346.1	GS1_SS_15049_17960	SCCCRT1002F07.g	Sb06g031240	AT4G30190	ND	ND	ND	ND	ND	ND	ND	ND	ND	ND	ND	0.8851	q7xpy2	transport
CA138395.1	GS1_SS_12709_16322	SCEQRT2026A06.g	Sb10g028070	AT4G30380	ND	-1.345	1.5969	ND	ND	ND	2.22	-1.7731	0.9774	ND	ND	ND	-	cell wall
CA118316.1	GS1_SS_09893_02559	SCSGLR1045B04.g	Sb07g009350	AT4G30410	-1.7735	ND	ND	ND	ND	ND	-1.5611	1.3228	ND	ND	ND	ND	-	RNA
CA167132.1	GS1_SS_16032_08893	SCEZRZ1013A05.g	Sb06g023090	AT4G30490	ND	ND	ND	ND	ND	1.591	ND	ND	ND	ND	ND	ND	-	not assigned
CA116622.1	GS1_SS_08484_10600	SCACLR1128F05.g	Sb07g009450	AT4G30490	ND	ND	ND	ND	0.8261	ND	ND	ND	ND	ND	ND	ND	-	not assigned
CA292642.1	GS1_SS_23147_19211	SCRLFL8025G10.g	Sb09g028120	AT4G30930	0.9552	-1.469	ND	ND	ND	ND	1.4012	-1.1602	0.8006	ND	ND	ND	-	protein
CA113364.1	GS1_SS_17418_19637	SCEZLB1012C07.g	Sb02g024780	AT4G30960	-2.0901	ND	ND	ND	ND	ND	-2.3948	-1.2049	ND	ND	1.5716	1.1216	-	protein
CA083504.1	GS1_SS_03991_03581	SCEPAM2014E06.g	Sb03g026160	AT4G30990	1.1744	ND	ND	ND	ND	ND	ND	ND	ND	ND	ND	ND	-	not assigned
CA180749.1	GS1_SS_10150_13292	SCCCLR1065C08.g	Sb10g005620	AT4G30993	ND	ND	ND	ND	1.1401	1.0803	ND	ND	ND	ND	ND	ND	-	not assigned
CA118047.1	GS1_SS_13050_14496	SCBGLR1047G06.g	Sb04g017430	AT4G31290	ND	ND	-0.7538	ND	0.8036	ND	ND	ND	ND	ND	ND	ND	-	transport
CA071531.1	GS1_SS_01738_08954	SCVPAM1055E12.g	Sb01g013770	AT4G31360	ND	ND	ND	ND	ND	ND	ND	ND	ND	ND	-0.6984	ND	-	not assigned
	GS1_SS_12705_18561	SCQGRT1044D10.g	Sb04g016540	AT4G31550	ND	-1.2322	ND	ND	ND	ND	ND	-1.0956	ND	ND	ND	ND	-	RNA
CA147878.1	GS1_SS_11007_15606	SCRLLR1038D11.g	Sb04g005600	AT4G32000	ND	ND	ND	ND	ND	-1.07	ND	ND	ND	ND	ND	ND	-	protein
CA167287.1	GS1_SS_16657_09167	SCVPCL6042B12.g	Sb10g025070	AT4G32250	ND	ND	ND	ND	1.0501	0.8447	ND	ND	ND	ND	ND	ND	-	protein
CA138284.1	GS1_SS_12964_15297	SCEPRT2048G02.g	Sb03g008160	AT4G32300	0.99	ND	ND	ND	ND	ND	ND	ND	ND	ND	ND	ND	-	protein
CA169222.1	GS1_SS_16908_14285	SCJFSB1012D05.g	Sb07g027300	AT4G32320	ND	1.2368	ND	ND	ND	ND	ND	0.991	ND	ND	ND	ND	-	misc
CA211219.1	GS1_SS_21016_10134	SCRLAD1097A09.g	Sb10g023390	AT4G32440	ND	ND	ND	ND	ND	-1.1406	ND	ND	ND	ND	ND	ND	-	not assigned
CA191025.1	GS1_SS_07176_04916	SCCCRT2C03A04.g	Sb03g034400	AT4G32810	ND	ND	ND	ND	-2.1842	ND	ND	ND	ND	ND	1.1909	3.0701	-	hormone metabolism
CA219786.1	GS1_SS_21836_10558	SCRUFL4021D08.g	Sb09g006340	AT4G32870	ND	ND	ND	ND	ND	ND	ND	ND	ND	ND	1.4833	0.741	-	not assigned
CA111437.1	GS1_SS_16566_00729	SCJLLR1054F03.g	Sb03g025440	AT4G32940	ND	1.2206	1.53	ND	0.773	ND	ND	ND	ND	ND	0.5837	ND	p49043	protein
CA173843.1	GS1_SS_13592_20671	SCMCRT2089E02.g	Sb09g023060	AT4G33070	ND	ND	ND	ND	1.6706	ND	ND	ND	ND	-1.4987	ND	ND	p28516	fermentation
CA071546.1	GS1_SS_23301_18139	SCSFRT2070C07.g	Sb01g045090	AT4G33250	ND	-1.0548	ND	ND	ND	ND	ND	-0.8103	ND	ND	ND	ND	q94hf1	protein
CA138202.1	GS1_SS_20661_19270	SCEPRT2047G01.g	Sb08g002700	AT4G33355	ND	ND	ND	3.0609	ND	ND	ND	ND	ND	ND	ND	ND	q42976	lipid metabolism
CA153744.1	GS1_SS_13355_15631	SCVPRZ2035F03.g	Sb09g002740	AT4G33420	ND	ND	ND	ND	1.2106	ND	ND	ND	ND	ND	1.2301	ND	-	misc
CA080741.1	GS1_SS_03447_06968	SCSFRT2069D03.g	Sb06g034110	AT4G33480	ND	0.9568	0.7405	ND	ND	ND	ND	0.7479	ND	ND	ND	ND	-	not assigned
CA069990.1	GS1_SS_01329_01164	SCSGAD1006D04.b	Sb08g004800	AT4G33490	ND	ND	ND	ND	ND	ND	ND	ND	ND	ND	ND	0.9354	-	protein
CA147623.1	GS1_SS_14297_03846	SCEPRZ1011A11.g	Sb01g044340	AT4G33500	ND	ND	ND	ND	ND	ND	ND	ND	ND	ND	1.1542	ND	-	protein
CA079235.1	GS1_SS_03170_08424	SCSBAM1085G11.g	Sb01g018910	AT4G33630	ND	ND	ND	ND	ND	ND	-1.2097	ND	ND	ND	ND	ND	-	not assigned
CA095932.1	GS1_SS_04156_10152	SCRFLR2038A05.g	Sb01g018910	AT4G33630	ND	ND	ND	ND	ND	ND	-1.0791	ND	ND	ND	ND	ND	-	not assigned
CA134500.1	GS1_SS_31280_20412	SCJFRT1061B11.b	Sb01g043720	AT4G33840	1.3928	-3.6932	ND	ND	ND	ND	3.2223	-3.377	ND	ND	ND	ND	-	cell wall
CA118450.1	GS1_SS_09210_17771	SCQGLR1086G07.g	Sb08g016310	AT4G33865	ND	-1.1449	ND	ND	ND	ND	ND	-1.134	ND	ND	ND	ND	-	protein
CA127691.1	GS1_SS_10016_11064	SCACLR2022A03.g	Sb08g016310	AT4G33865	ND	-1.16	ND	ND	ND	ND	ND	ND	ND	ND	ND	ND	-	protein
CA135868.1	GS1_SS_22573_00346	SCJLRT1022E11.g	Sb06g030650	AT4G34040	ND	ND	ND	0.69	ND	ND	ND	ND	ND	ND	ND	ND	-	protein
CA117453.1	GS1_SS_06682_05726	SCMCRT2085B05.g	Sb10g025040	AT4G34150	ND	ND	ND	ND	ND	ND	ND	ND	ND	ND	ND	0.6295	-	signalling
CA127131.1	GS1_SS_00651_17437	SCCCLR2002G02.g	Sb06g030920	AT4G34200	1.1069	ND	ND	ND	ND	ND	ND	ND	ND	ND	ND	ND	-	amino acid metabolism
CA190144.1	GS1_SS_13249_09692	SCJLLR1107C08.g	Sb02g011020	AT4G34215	ND	ND	ND	ND	ND	2.375	ND	ND	ND	ND	1.971	2.5856	-	not assigned
CA116956.1	GS1_SS_05511_14099	SCAGLR1043A02.g	Sb01g043880	AT4G34320	ND	ND	ND	1.0724	ND	ND	ND	ND	ND	ND	ND	ND	-	not assigned
CA103510.1	GS1_SS_25265_20642	SCEZHR1083B10.g	Sb04g030530	AT4G34530	ND	ND	ND	4.1568	2.1052	2.5381	-1.19	ND	ND	ND	ND	1.0784	-	RNA
CA174005.1	GS1_SS_17605_14658	SCJFLR1035B10.g	Sb04g002700	AT4G34590	ND	ND	ND	ND	1.5011	1.06	ND	ND	ND	ND	1.1217	0.9057	-	RNA
CA185571.1	GS1_SS_08904_12441	SCSFST3074H02.g	Sb02g038370	AT4G34670	ND	-1.2865	ND	ND	ND	ND	1.2004	ND	ND	ND	ND	ND	p49397	protein
CA294416.1	GS1_SS_26148_12109	SCSGLV1012E08.g	Sb10g002540	AT4G34730	ND	0.9218	ND	ND	ND	ND	ND	0.8307	ND	ND	ND	ND	-	RNA
CA180674.1	GS1_SS_16229_09363	SCCCRT2002H08.g	Sb06g001970	AT4G35000	ND	ND	ND	-2.1467	-1.5167	-1.4105	ND	ND	ND	ND	-1.3755	-1.3608	q6ty83	redox
CA093743.1	GS1_SS_05913_15858	SCCCCL3120D10.b	Sb01g048280	AT4G35090	ND	ND	ND	-1.274	-1.6175	ND	ND	ND	ND	ND	-1.0002	ND	p12365	redox
CA093615.1	GS1_SS_01281_15648	SCCCCL3080H12.b	Sb10g030840	AT4G35090	ND	ND	ND	ND	0.8351	ND	ND	ND	ND	ND	ND	ND	p18122	redox
CA179961.1	GS1_SS_18315_16584	SCCCST2002D08.g	Sb04g011090	AT4G35160	ND	0.8497	ND	ND	ND	ND	-1.0983	ND	ND	ND	ND	ND	p47917	secondary metabolism
CA181570.1	GS1_SS_15420_21900	SCQGLB1038G12.g	Sb07g005970	AT4G35160	ND	ND	-1.2988	ND	ND	ND	ND	ND	-0.8711	ND	ND	ND	p47917	secondary metabolism
CA187952.1	GS1_SS_01828_19341	SCCCAM1C01F03.g	Sb07g011460	AT4G35160	ND	ND	ND	ND	ND	ND	ND	ND	ND	ND	ND	-0.5632	p47917	secondary metabolism
CA182630.1	GS1_SS_18557_11006	SCCCST3144G03.g	Sb04g005880	AT4G35220	-1.0711	ND	ND	ND	ND	ND	-1.3991	ND	ND	ND	ND	ND	-	DNA
CA161166.1	GS1_SS_16058_18459	SCSFRT2067F07.g	Sb04g008150	AT4G35300	ND	1.7223	2.3417	ND	ND	ND	ND	ND	ND	ND	ND	ND	-	transport
CA189775.1	GS1_SS_15450_19545	SCCCLR1C04F08.g	Sb06g026530	AT4G35310	ND	ND	-1.0794	1.0152	1.486	ND	ND	-1.325	-1.6794	ND	ND	ND	-	signalling
CA173833.1	GS1_SS_17609_11542	SCRFLB1053B01.g	Sb01g000990	AT4G35450	ND	ND	ND	-0.8063	ND	ND	ND	ND	ND	ND	ND	ND	-	RNA
CA111125.1	GS1_SS_11388_10068	SCAGLR2018H07.g	Sb01g028430	AT4G35470	ND	ND	ND	ND	ND	0.7299	ND	ND	ND	ND	ND	ND	-	signalling
CA087897.1	GS1_SS_04798_05772	SCVPCL6040B03.g	Sb09g003510	AT4G35850	ND	-1.1114	ND	ND	ND	ND	ND	-0.818	ND	ND	ND	ND	-	not assigned
CA157195.1	GS1_SS_25867_08379	SCVPRT2080G12.g	Sb02g031460	AT4G35880	ND	ND	ND	0.7842	ND	0.8546	ND	ND	ND	ND	ND	ND	-	protein
CA130412.1	GS1_SS_25130_21374	SCVPLR2027H04.g	Sb02g009810	AT4G36130	ND	-1.2048	ND	ND	ND	ND	ND	ND	ND	ND	ND	ND	-	protein
CA103877.1	GS1_SS_19713_17588	SCEZHR1087F06.g	Sb01g017270	AT4G36220	ND	ND	ND	ND	ND	ND	ND	ND	1.0446	ND	ND	ND	-	secondary metabolism
CA113916.1	GS1_SS_09302_21747	SCQGLB1038C03.g	Sb06g023975	AT4G36250	-2.1943	0.967	ND	ND	ND	ND	ND	ND	ND	ND	ND	ND	-	fermentation
CA108680.1	GS1_SS_08488_13848	SCSGHR1066H07.g	Sb03g032230	AT4G36470	ND	ND	ND	1.0886	ND	ND	ND	ND	ND	ND	ND	ND	-	hormone metabolism
CA101696.1	GS1_SS_07361_20152	SCCCRT1002A12.g	Sb01g040920	AT4G36480	1.1204	ND	ND	ND	ND	ND	ND	ND	ND	ND	ND	ND	-	lipid metabolism
CA081095.1	GS1_SS_03683_09010	SCCCCL4004E12.g	Sb09g029580	AT4G36520	ND	ND	ND	ND	ND	ND	-1.1465	ND	ND	ND	ND	ND	-	not assigned
CA147546.1	GS1_SS_12691_18420	SCEPRZ1010C07.g	Sb01g043910	AT4G36740	ND	ND	ND	ND	3.2617	3.9796	ND	ND	ND	ND	ND	ND	-	RNA
CA081631.1	GS1_SS_17554_00845	SCCCRZ1003H05.g	Sb02g026890	AT4G37080	ND	ND	ND	2.0738	ND	ND	ND	ND	ND	ND	ND	ND	-	not assigned
CA149743.1	GS1_SS_11680_09616	SCCCRZ2002F11.g	Sb01g040070	AT4G37300	ND	ND	ND	ND	ND	ND	ND	0.8754	ND	ND	ND	ND	-	not assigned
CA141013.1	GS1_SS_06726_11141	SCVPRZ2041G12.g	Sb01g032020	AT4G37390	ND	2.3845	3.0011	4.1581	3.6032	5.032	-1.7277	ND	ND	ND	ND	2.5903	q7xin9	hormone metabolism
CA181587.1	GS1_SS_11794_19787	SCCCRT1C06H06.g	Sb07g026130	AT4G37530	ND	ND	ND	ND	ND	ND	ND	ND	ND	-0.8577	ND	ND	-	misc
CA152273.1	GS1_SS_11213_10837	SCVPLR1049E04.g	Sb02g002300	AT4G37810	ND	ND	ND	ND	ND	ND	ND	ND	ND	ND	1.4331	1.4681	-	not assigned
CA071178.1	GS1_SS_05259_21833	SCCCCL4004G06.g	Sb01g040720	AT4G37870	ND	ND	ND	-0.9511	ND	ND	ND	ND	ND	ND	ND	ND	q9slz0	gluconeogenesis
CA190879.1	GS1_SS_08076_07830	SCCCRT2C01C11.g	Sb06g000280	AT4G37890	ND	ND	ND	0.8807	ND	ND	ND	ND	ND	ND	ND	ND	-	protein
CA106703.1	GS1_SS_07926_10374	SCQSHR1020H12.g	Sb05g025070	AT4G37900	ND	0.9597	ND	ND	1.226	1.2178	ND	1.0424	ND	ND	ND	ND	-	not assigned
CA069245.1	GS1_SS_25016_13686	SCSBAD1054A07.g	Sb02g024210	AT4G37980	1.4713	ND	ND	ND	ND	ND	ND	ND	ND	ND	ND	ND	-	secondary metabolism
CA299986.1	GS1_SS_26273_06159	SCMCLV1033A03.g	Sb07g027350	AT4G38160	ND	1.3867	ND	ND	ND	ND	ND	1.2789	ND	ND	ND	ND	-	RNA
CA072836.1	GS1_SS_01972_09933	SCEPAM1020H10.g	Sb03g022850	AT4G38180	1.4803	ND	ND	ND	ND	ND	ND	ND	ND	ND	ND	ND	-	signalling
CA111536.1	GS1_SS_09271_13480	SCEQRT2027A10.g	Sb10g024380	AT4G38210	ND	ND	ND	ND	ND	ND	ND	ND	ND	ND	3.2475	2.5578	q69xv9	cell wall
CA150791.1	GS1_SS_26284_05683	SCBFRZ2048F01.g	Sb10g030900	AT4G38260	ND	ND	ND	-2.8642	1.9417	ND	ND	ND	ND	-3.3156	ND	ND	-	not assigned
CA137419.1	GS1_SS_17151_16279	SCQSLR1089G03.g	Sb02g031600	AT4G38470	ND	ND	-0.8588	ND	ND	ND	ND	ND	ND	ND	ND	ND	-	protein
	GS1_SS_12177_17986	SCMCCL6055F11.g	Sb02g033100	AT4G38470	1.1147	ND	ND	ND	ND	ND	ND	ND	ND	ND	ND	ND	-	protein
CA119098.1	GS1_SS_20966_15439	SCBGLR1117D09.g	Sb05g003840	AT4G38470	ND	ND	ND	ND	ND	ND	1.4554	ND	ND	ND	ND	ND	-	protein
CA191504.1	GS1_SS_12203_08593	SCJFRT1010D11.g	Sb01g046710	AT4G38540	ND	-2.6419	ND	1.9151	3.5178	1.5328	1.3658	-3.2046	ND	ND	1.4765	-1.0749	-	misc
CA122018.1	GS1_SS_10573_14865	SCJLLR1011C06.g	Sb01g046730	AT4G38540	ND	ND	1.1506	ND	ND	ND	ND	-0.967	0.6555	ND	ND	ND	-	misc
CA189812.1	GS1_SS_10322_21635	SCCCLR1C05B03.g	Sb02g031190	AT4G38620	ND	ND	ND	ND	ND	ND	ND	ND	ND	ND	0.9814	ND	p20026	RNA
CA078586.1	GS1_SS_03056_09454	SCRLAM1009A11.g	Sb01g041000	AT4G38810	ND	ND	ND	-1.45	ND	ND	ND	ND	ND	ND	ND	ND	-	signalling
CA124740.1	GS1_SS_18505_19852	SCQSLR1018D02.g	Sb05g004590	AT4G38970	-1.6546	ND	-0.7089	ND	ND	-1.1688	-1.4088	ND	-0.6159	0.7251	ND	ND	q40677	PS
CA195614.1	GS1_SS_19516_18083	SCSBSB1096D03.g	Sb05g004590	AT4G38970	-1.745	ND	ND	-1.2244	ND	-1.052	-1.5019	ND	ND	ND	ND	-1.4958	q40677	PS
CA180601.1	GS1_SS_16825_18372	SCRULR1020D11.g	Sb08g004500	AT4G38970	ND	ND	ND	-1.3499	ND	ND	ND	ND	ND	ND	ND	0.7371	q40677	PS
CA096718.1	GS1_SS_17854_05997	SCEZLB1012G11.g	Sb07g028560	AT4G39170	ND	ND	ND	ND	ND	-0.8867	ND	ND	ND	ND	ND	ND	-	DNA
CA116740.1	GS1_SS_02456_02472	SCACLR1130B08.g	Sb03g038310	AT4G39200	ND	-1.1748	ND	ND	ND	ND	ND	-0.8371	ND	ND	ND	ND	-	protein
CA101548.1	GS1_SS_24520_21449	SCACHR1038E08.g	Sb06g001430	AT4G39330	-1.0699	0.852	ND	ND	ND	ND	-1.0101	1.6117	ND	ND	ND	ND	-	secondary metabolism
CA082443.1	GS1_SS_12360_09060	SCCCRZ2002G07.g	Sb02g010110	AT4G39350	ND	1.3175	1.0298	ND	ND	ND	ND	0.9655	ND	ND	ND	ND	-	cell wall
CA101695.1	GS1_SS_14850_07835	SCJFRZ2011C11.g	Sb03g032990	AT4G39400	ND	ND	ND	ND	ND	ND	-1.265	ND	ND	ND	ND	ND	-	hormone metabolism
CA117071.1	GS1_SS_01445_18781	SCAGLR1064B05.g	Sb01g047640	AT4G39490	ND	ND	ND	ND	ND	ND	ND	ND	ND	0.9716	ND	-0.8377	-	misc
CA132582.1	GS1_SS_11924_18787	SCEQRT1025C04.g	Sb03g003590	AT4G39490	ND	ND	ND	ND	ND	ND	ND	ND	ND	ND	1.451	3.5494	-	misc
CA214866.1	GS1_SS_21393_10015	SCQGFL1096G12.g	Sb04g027800	AT4G39620	ND	1.1265	ND	ND	ND	ND	ND	1.0657	0.5969	ND	ND	ND	-	not assigned
CA111060.1	GS1_SS_01946_13336	SCEPLB1042B03.g	Sb02g039890	AT4G39700	ND	ND	ND	-1.6188	ND	ND	ND	ND	ND	ND	ND	ND	-	metal handling
CA190117.1	GS1_SS_10400_08877	SCCCLR1C08H09.g	Sb01g049610	AT4G39840	1.4988	ND	ND	ND	ND	ND	ND	ND	ND	ND	ND	ND	-	not assigned
CA277617.1	GS1_SS_25567_05330	SCSBSD2029E08.g	Sb05g022010	AT4G39950	ND	ND	ND	ND	ND	2.0659	ND	ND	ND	ND	ND	ND	q43135	secondary metabolism
CA268882.1	GS1_SS_25014_14045	SCRURT3064B01.g	Os10g23090	AT4G40060	-2.6222	ND	ND	ND	ND	ND	ND	ND	ND	ND	ND	ND	-	RNA
CA108033.1	GS1_SS_08432_01884	SCSBHR1052F05.g	Sb03g040180	AT5G01210	ND	1.3222	0.9909	3.9995	ND	3.7083	ND	ND	ND	ND	ND	ND	-	secondary metabolism
CA190012.1	GS1_SS_00496_16485	SCCCLR1C07E01.g	Sb03g006480	AT5G01220	ND	ND	-0.8617	ND	ND	ND	-1.0109	ND	ND	ND	ND	ND	-	lipid metabolism
CA184786.1	GS1_SS_18033_12465	SCSBST3093E07.g	Sb09g021990	AT5G01240	-1.5172	ND	ND	ND	ND	ND	ND	ND	ND	ND	ND	ND	q688j2	transport
CA102215.1	GS1_SS_17806_20038	SCJLST1022G06.g	Sb02g036260	AT5G01530	-0.9907	ND	ND	ND	ND	1.9051	ND	ND	ND	ND	1.2523	ND	-	PS
CA074439.1	GS1_SS_16154_21454	SCJFRZ2010A05.g	Sb09g022270	AT5G02030	ND	ND	ND	ND	ND	-0.7975	ND	ND	ND	ND	ND	ND	-	RNA
CA195839.1	GS1_SS_19544_12238	SCEZAD1081D01.g	Sb09g001120	AT5G02160	ND	ND	-0.8314	ND	1.4481	1.3117	ND	ND	ND	ND	ND	ND	-	not assigned
CA150597.1	GS1_SS_20315_10910	SCCCLR1024B10.g	Sb03g005980	AT5G02540	ND	ND	ND	ND	ND	ND	ND	ND	ND	ND	3.5703	3.0798	-	misc
CA101476.1	GS1_SS_09346_13580	SCCCLB1024F05.g	Sb01g039250	AT5G02560	ND	ND	ND	ND	ND	0.8383	ND	ND	ND	-1.7005	ND	ND	p40280	DNA
CA101458.1	GS1_SS_02869_11057	SCUTLR2008G03.g	Sb02g004970	AT5G02560	ND	ND	ND	-1.2111	ND	1.5058	ND	ND	ND	-1.4983	ND	ND	p19177	DNA
CA071525.1	GS1_SS_09916_17814	SCCCRZ2C03C04.g	Sb02g030950	AT5G02560	ND	ND	ND	-1.1243	1.2033	1.006	ND	ND	ND	-1.1783	ND	ND	q75l11	DNA
CA127717.1	GS1_SS_11420_01152	SCCCLR2001C09.g	Sb09g001520	AT5G02560	ND	ND	ND	ND	ND	ND	ND	ND	ND	-1.404	ND	ND	q75l11	DNA
CA180786.1	GS1_SS_11584_11507	SCRULB1058G06.g	Sb04g020240	AT5G02610	ND	ND	ND	ND	ND	ND	1.3042	ND	ND	ND	ND	ND	-	protein
CA084061.1	GS1_SS_11664_10440	SCVPLR2005F12.g	Sb04g020240	AT5G02610	1.1268	-1.193	ND	ND	ND	ND	1.3354	ND	0.7713	ND	ND	ND	-	protein
CA116631.1	GS1_SS_04308_14457	SCCCLR2002A03.g	Sb04g020440	AT5G02610	ND	-1.3194	ND	ND	ND	ND	ND	-1.0456	ND	ND	ND	ND	-	protein
CA130806.1	GS1_SS_16612_06973	SCJLRZ1027G11.g	Sb01g038910	AT5G02790	1.1917	ND	ND	ND	ND	ND	ND	ND	ND	ND	ND	ND	p49248	misc
CA127538.1	GS1_SS_23698_03203	SCACLR2007B02.g	Sb01g003410	AT5G02960	ND	-0.9693	ND	ND	ND	ND	ND	ND	ND	ND	ND	ND	p46297	protein
CA116634.1	GS1_SS_10756_00957	SCCCLR2C03G12.g	Sb03g039010	AT5G02960	1.0087	-1.5475	ND	ND	ND	ND	1.3112	-1.1091	ND	ND	ND	ND	p46297	protein
CA111089.1	GS1_SS_21725_17316	SCBFLR1039E05.g	Sb03g039010	AT5G02960	ND	-1.5467	ND	ND	ND	ND	1.2742	ND	ND	ND	ND	ND	p46297	protein
CA116580.1	GS1_SS_10340_10666	SCEQLR1007H06.g	Sb09g002210	AT5G03040	ND	ND	0.7813	ND	ND	ND	ND	ND	ND	ND	ND	ND	-	signalling
CA102611.1	GS1_SS_15437_21186	SCRFLR1034D04.g	Sb03g030690	AT5G03170	ND	ND	ND	ND	ND	ND	ND	2.3952	ND	-0.8455	ND	ND	-	cell wall
CA116950.1	GS1_SS_19297_07941	SCAGLR1021G12.g	Sb01g019100	AT5G03230	ND	ND	ND	ND	ND	-0.8941	ND	ND	ND	ND	ND	-0.8012	-	not assigned
CA151478.1	GS1_SS_02840_06031	SCJFRZ2010E12.g	Sb10g027470	AT5G03240	ND	ND	ND	ND	ND	ND	ND	ND	ND	-0.7051	ND	ND	-	protein
CA095200.1	GS1_SS_15142_20424	SCVPRZ2039F04.g	Sb03g001440	AT5G03280	ND	ND	ND	ND	ND	-0.9339	ND	ND	ND	ND	ND	ND	-	transport
CA188662.1	GS1_SS_04043_15271	SCEPAM2053H08.g	Sb06g015360	AT5G03650	-1.1897	ND	ND	ND	ND	ND	-1.2931	ND	ND	0.9533	ND	-1.7444	q08047	major CHO metabolism
CA120495.1	GS1_SS_16898_19287	SCCCLR1078D02.g	Sb06g015360	AT5G03650	ND	ND	ND	ND	ND	ND	ND	ND	ND	ND	ND	-1.1978	q08047	major CHO metabolism
CA072432.1	GS1_SS_01883_08769	SCEPAM1016B02.g	Sb10g027913	AT5G03740	1.1758	ND	ND	ND	ND	ND	ND	ND	ND	ND	ND	ND	q9m4u5	RNA
CA136550.1	GS1_SS_12699_09207	SCQGRT1044A07.g	Sb04g028070	AT5G03760	ND	ND	ND	ND	ND	ND	ND	ND	ND	-0.9631	ND	ND	-	cell wall
CA164681.1	GS1_SS_16402_09100	SCSBRZ3121G09.g	Sb07g021300	AT5G03760	ND	ND	ND	ND	ND	-0.8413	ND	ND	ND	ND	ND	ND	-	cell wall
CA143718.1	GS1_SS_13770_11100	SCRURT2006D06.g	Sb01g029060	AT5G04620	ND	ND	ND	ND	ND	ND	ND	-1.2319	ND	ND	ND	ND	-	secondary metabolism
CA137471.1	GS1_SS_00099_21780	SCEQRT1027E02.g	Sb01g005780	AT5G04870	ND	ND	-0.7747	-0.8633	ND	ND	ND	ND	-0.9261	-0.751	ND	-0.661	-	signalling
CA071184.1	GS1_SS_13278_17807	SCCCLR1066B10.g	Sb02g006290	AT5G05170	ND	1.2488	1.5181	ND	ND	ND	ND	ND	ND	ND	ND	ND	-	cell wall
CA064626.1	GS1_SS_00007_14861	SCCCAD1001C08.g	Sb02g042860	AT5G05340	ND	-2.9243	ND	ND	ND	ND	ND	-2.8312	ND	ND	ND	0.6	p37835	misc
CA205476.1	GS1_SS_20572_02586	SCSFSB1105B01.g	Sb02g042870	AT5G05340	ND	ND	ND	ND	ND	ND	2.0328	ND	ND	0.9857	ND	ND	p37835	misc
CA109102.1	GS1_SS_08555_02448	SCSGHR1069A02.g	Sb04g008620	AT5G05340	1.2665	-6.135	ND	ND	ND	1.3669	3.3509	-4.4891	ND	-3.0446	-2.5943	ND	-	misc
CA102350.1	GS1_SS_07477_19258	SCBGHR1058E08.g	Sb05g001000	AT5G05340	ND	ND	ND	-2.0542	ND	ND	2.5291	2.4901	2.4845	-1.6833	ND	1.7638	-	misc
CA093295.1	GS1_SS_05773_01061	SCCCCL3002E11.b	Sb03g013200	AT5G05340	ND	ND	ND	ND	ND	ND	1.2278	ND	ND	ND	ND	ND	p22195	stress
CA147663.1	GS1_SS_15830_18357	SCEZRZ1012A02.g	Sb05g002580	AT5G05690	-0.9037	ND	ND	ND	ND	ND	-1.065	ND	ND	ND	ND	ND	-	hormone metabolism
CA125036.1	GS1_SS_15896_10232	SCQSLR1089H10.g	Sb06g016160	AT5G05960	ND	ND	ND	ND	2.1878	1.81	ND	1.6428	1.1066	ND	1.0019	ND	-	misc
CA098123.1	GS1_SS_20417_10887	SCMCCL6054D04.g	Sb03g006350	AT5G05990	1.1304	-1.2588	ND	ND	ND	ND	1.3169	-0.9814	ND	ND	ND	ND	-	not assigned
CA137640.1	GS1_SS_12869_16367	SCAGRT2042E10.g	Sb05g004530	AT5G06060	ND	ND	-1.5332	ND	ND	ND	ND	ND	-0.825	ND	ND	ND	-	secondary metabolism
CA129040.1	GS1_SS_01478_11822	SCQGLR2032G02.g	Sb01g027330	AT5G06730	ND	ND	ND	ND	ND	ND	ND	ND	ND	ND	2.5604	ND	-	misc
CA181490.1	GS1_SS_18475_20320	SCCCRZ1002B03.g	Sb01g041770	AT5G06730	ND	ND	ND	3.2088	1.8857	1.3788	ND	ND	ND	0.7342	2.5917	2.2103	-	misc
CA233794.1	GS1_SS_22924_12276	SCSGFL4C06D03.g	Sb06g031970	AT5G06800	ND	-1.0299	-0.9331	ND	ND	ND	ND	ND	ND	ND	ND	ND	-	RNA
CA147199.1	GS1_SS_10514_16646	SCCCRZ1C01E09.g	Sb06g023150	AT5G07010	ND	ND	ND	ND	ND	ND	ND	ND	ND	ND	ND	1.0201	-	lipid metabolism
CA190479.1	GS1_SS_22546_01394	SCJLRT1021D08.g	Sb01g046960	AT5G07050	-1.7075	ND	ND	ND	ND	ND	ND	ND	ND	ND	0.9948	ND	-	development
CA150786.1	GS1_SS_03974_02428	SCBFRZ2048D04.g	Sb08g002740	AT5G07070	1.9491	ND	ND	ND	1.7238	1.847	1.4921	ND	ND	ND	ND	ND	-	protein
CA245521.1	GS1_SS_23647_15828	SCBGFL5080E07.g	Sb03g043820	AT5G07280	ND	ND	ND	-0.8502	ND	ND	ND	ND	ND	ND	ND	ND	-	signalling
CA176395.1	GS1_SS_07500_19045	SCMCST1049H07.g	Sb04g033010	AT5G07620	ND	ND	ND	ND	ND	-0.8104	ND	ND	ND	ND	ND	ND	-	signalling
CA138982.1	GS1_SS_00622_13801	SCEQRT2092B03.g	Sb08g019250	AT5G07830	ND	ND	ND	ND	ND	ND	ND	ND	ND	ND	0.6828	ND	-	not assigned
CA156934.1	GS1_SS_13860_18733	SCSFRT2067G11.g	Sb02g025850	AT5G07990	ND	ND	ND	ND	ND	ND	ND	1.8609	ND	ND	ND	ND	q9sbq9	secondary metabolism
CA117001.1	GS1_SS_18416_17211	SCAGLR1043B10.g	Sb09g022480	AT5G07990	ND	ND	ND	ND	ND	ND	ND	1.5903	ND	ND	ND	ND	q9sbq9	secondary metabolism
CA072328.1	GS1_SS_23960_16424	SCVPRZ2036F02.g	Sb01g042890	AT5G08020	ND	ND	ND	ND	ND	ND	ND	ND	ND	ND	ND	1.081	-	RNA
CA122769.1	GS1_SS_10650_05016	SCJLLR1102F09.g	Sb01g015010	AT5G08040	ND	-1.0025	ND	ND	ND	ND	ND	ND	ND	ND	ND	ND	-	protein
CA175426.1	GS1_SS_18884_21521	SCJLST1022H09.g	Sb01g015190	AT5G08100	ND	ND	0.865	ND	ND	ND	ND	ND	ND	ND	ND	ND	-	amino acid metabolism
CA124567.1	GS1_SS_25218_11290	SCACLR1036A01.g	Sb04g029160	AT5G08180	ND	-0.9458	ND	ND	ND	ND	ND	ND	0.5755	ND	ND	ND	-	protein
CA214131.1	GS1_SS_22782_10003	SCUTFL1063H04.g	Sb04g038060	AT5G08400	ND	1.0262	ND	ND	ND	ND	ND	ND	ND	ND	ND	ND	-	not assigned
CA101297.1	GS1_SS_02913_06742	SCQGAM1048F02.g	Sb03g028090	AT5G08610	ND	0.938	ND	ND	ND	ND	ND	1.1803	ND	ND	ND	ND	-	RNA
CA128009.1	GS1_SS_06111_06266	SCCCLR2003C07.g	Sb03g037940	AT5G08790	1.24	-1.8477	ND	3.5356	3.0301	1.4669	1.31	-2.5635	ND	ND	ND	-1.015	q52qh4	RNA
CA299477.1	GS1_SS_25987_11321	SCCCFL8C01D11.g	Sb03g040650	AT5G09270	ND	-1.1358	ND	ND	ND	ND	ND	-0.8512	ND	ND	ND	ND	-	not assigned
CA118937.1	GS1_SS_01740_06101	SCCCLR1079G05.g	Sb02g004720	AT5G09510	ND	ND	ND	ND	ND	ND	1.2222	ND	ND	ND	ND	ND	p31674	protein
CA127734.1	GS1_SS_11406_08530	SCCCLR2C02A08.g	Sb02g004720	AT5G09510	1.01	-1.34	ND	ND	ND	ND	1.2128	-0.9626	ND	ND	ND	ND	p31674	protein
CA120673.1	GS1_SS_19455_04595	SCCCLR1080E07.g	Sb02g028570	AT5G09590	ND	-1.1594	ND	ND	ND	ND	ND	-1.0988	ND	ND	ND	ND	q01899	stress
CA165523.1	GS1_SS_01829_15967	SCUTRZ3069A01.g	Sb06g030295	AT5G09670	ND	ND	ND	ND	ND	ND	ND	ND	ND	0.6986	ND	ND	-	not assigned
CA084809.1	GS1_SS_22649_16099	SCEZAM2035C11.g	Sb03g041680	AT5G09760	1.3258	ND	ND	ND	ND	ND	ND	-1.1365	ND	ND	ND	ND	-	cell wall
CA128158.1	GS1_SS_12688_12727	SCQSLR1018C05.g	Sb01g017380	AT5G09810	1.156	-1.0456	ND	ND	ND	-0.9381	ND	ND	ND	ND	ND	ND	p17298	cell
CA120082.1	GS1_SS_19676_16184	SCCCLR1069D05.g	Sb05g003880	AT5G09810	ND	ND	ND	ND	-1.2812	ND	ND	ND	ND	ND	ND	ND	-	cell
	GS1_SS_08001_19828	SCSBHR1056B08.g	Sb06g030100	AT5G10030	-0.8132	ND	ND	ND	ND	ND	ND	ND	ND	ND	ND	ND	-	stress
CA129297.1	GS1_SS_07996_00533	SCRFLR2021E07.g	Sb01g044100	AT5G10180	-1.1167	ND	ND	ND	ND	-2.2194	ND	ND	ND	ND	0.786	ND	-	transport
CA120369.1	GS1_SS_10254_13981	SCCCLR1076G03.g	Sb04g027410	AT5G10310	ND	ND	ND	2.6382	ND	ND	ND	ND	ND	ND	ND	ND	-	not assigned
CA116657.1	GS1_SS_04441_15815	SCCCLR1066B02.g	Sb02g039650	AT5G10360	ND	-1.2294	ND	ND	ND	ND	ND	-0.8057	ND	ND	ND	ND	q9m3v8	protein
CA150657.1	GS1_SS_14714_13636	SCBFRZ2046A04.g	Sb03g044960	AT5G10625	ND	ND	ND	ND	ND	1.2268	ND	ND	ND	ND	ND	0.925	-	not assigned
CA117096.1	GS1_SS_08700_17136	SCAGLR1064H08.g	Sb04g029630	AT5G10770	ND	ND	ND	ND	ND	ND	ND	ND	0.6633	ND	1.3896	1.0319	-	RNA
CA118386.1	GS1_SS_09906_02227	SCBGLR1097G03.g	Sb05g027510	AT5G10770	ND	1.8565	ND	ND	ND	ND	ND	1.4125	ND	ND	ND	ND	-	RNA
CA118330.1	GS1_SS_24209_20279	SCCCCL5002B01.g	Sb01g037570	AT5G10920	ND	-1.2612	ND	ND	ND	ND	ND	ND	ND	ND	ND	ND	-	amino acid metabolism
CA134320.1	GS1_SS_03158_01880	SCJFRT1060F02.g	Sb01g033550	AT5G10980	ND	ND	ND	ND	ND	ND	ND	ND	-0.4908	ND	ND	ND	-	DNA
CA155180.1	GS1_SS_25469_15086	SCRURT2014E06.g	Sb03g027560	AT5G11340	ND	ND	ND	ND	ND	ND	ND	-0.923	ND	ND	ND	ND	-	misc
CA077300.1	GS1_SS_02841_08679	SCQSAM1030F07.g	Sb03g028010	AT5G11450	ND	1.1435	ND	ND	ND	ND	ND	ND	ND	ND	ND	ND	-	PS
CA098790.1	GS1_SS_06857_11417	SCRLCL6031E04.g	Sb09g006140	AT5G11930	ND	ND	ND	ND	1.38	ND	-1.2719	ND	ND	ND	0.9615	ND	-	redox
CA069172.1	GS1_SS_01146_09019	SCSBAD1053B05.g	Sb03g032570	AT5G11950	ND	ND	ND	ND	ND	ND	ND	-1.1735	ND	ND	ND	ND	-	not assigned
CA114336.1	GS1_SS_09362_05645	SCQSLB1052A10.g	Sb10g024070	AT5G12950	-1.065	ND	ND	ND	ND	-0.9548	ND	ND	ND	1.0803	ND	ND	-	not assigned
CA127818.1	GS1_SS_01653_10908	SCACLR2029E11.g	Sb02g029420	AT5G13140	ND	ND	ND	1.0812	ND	ND	ND	ND	ND	ND	ND	ND	-	not assigned
CA093336.1	GS1_SS_05785_01773	SCCCCL3003A05.b	Sb04g005410	AT5G13210	ND	ND	ND	ND	ND	ND	ND	ND	ND	0.6682	ND	ND	-	not assigned
CA182385.1	GS1_SS_18535_09005	SCBGST3111B12.g	Sb01g001140	AT5G13280	1.3233	-2.1009	ND	ND	ND	ND	1.6304	ND	1.6751	ND	ND	ND	-	amino acid metabolism
CA209026.1	GS1_SS_00743_08174	SCEZAD1C05E07.g	Sb06g032740	AT5G13630	-1.0846	ND	ND	ND	ND	ND	ND	ND	ND	ND	ND	ND	-	tetrapyrrole synthesis
CA103112.1	GS1_SS_07606_16073	SCEQHR1082D05.g	Sb06g032740	AT5G13630	-1.2019	ND	ND	ND	ND	ND	-1.0983	ND	ND	ND	ND	ND	-	tetrapyrrole synthesis
CA067637.1	GS1_SS_25290_14289	SCQSAD1055E08.b	Sb06g032740	AT5G13630	ND	ND	ND	-1.5405	ND	1.005	ND	ND	ND	ND	ND	0.7441	-	tetrapyrrole synthesis
CA113178.1	GS1_SS_24418_17991	SCEZLB1009H05.g	Sb01g034960	AT5G13690	ND	ND	ND	ND	0.8945	0.6926	ND	ND	ND	ND	ND	ND	-	misc
CA085841.1	GS1_SS_04428_12491	SCQGAM2026F04.g	Sb02g041590	AT5G13720	ND	ND	ND	ND	ND	ND	ND	ND	ND	ND	ND	0.8106	-	protein
CA130821.1	GS1_SS_13033_17372	SCCCCL7002B06.g	Sb05g002060	AT5G13750	ND	ND	ND	1.4168	ND	0.9921	ND	ND	ND	ND	0.7143	ND	-	transport
CA191554.1	GS1_SS_13522_14567	SCJLRT2052C09.g	Sb02g034030	AT5G13930	ND	-1.7839	ND	ND	ND	ND	ND	ND	ND	ND	ND	ND	o22045	secondary metabolism
CA108707.1	GS1_SS_23004_21055	SCSGHR1066C03.b	Sb05g020150	AT5G13930	ND	ND	ND	ND	ND	ND	-1.1478	ND	-1.3578	ND	ND	ND	q9sbl4	secondary metabolism
CA137157.1	GS1_SS_12499_20582	SCVPLR2027D02.g	Sb07g004700	AT5G13930	ND	ND	-1.3422	ND	ND	ND	ND	ND	ND	ND	ND	ND	p48405	secondary metabolism
CA191951.1	GS1_SS_17869_13453	SCMCST1049C08.g	Sb02g009575	AT5G14060	ND	ND	ND	ND	ND	ND	1.0246	ND	ND	ND	ND	ND	-	amino acid metabolism
CA222064.1	GS1_SS_22001_11071	SCRFFL4009G09.b	Sb04g025000	AT5G14360	ND	ND	ND	ND	-1.1994	-0.9938	ND	ND	ND	ND	ND	ND	-	protein
CA111247.1	GS1_SS_23974_09173	SCCCRZ1004D08.g	Sb03g043290	AT5G14420	ND	ND	ND	ND	1.0637	ND	ND	ND	ND	ND	ND	ND	-	protein
CA086185.1	GS1_SS_04475_11606	SCRFAM2071G07.g	Sb04g026110	AT5G14580	0.9695	ND	ND	ND	ND	ND	1.3454	ND	0.81	ND	ND	ND	-	RNA
CA112189.1	GS1_SS_09050_12656	SCEPLB1042G03.g	Sb03g029100	AT5G14700	ND	ND	ND	-0.9914	ND	ND	ND	ND	ND	ND	ND	ND	-	secondary metabolism
CA281737.1	GS1_SS_25655_08528	SCRFSD2021B06.g	Sb09g029490	AT5G14700	ND	ND	ND	ND	ND	ND	ND	ND	ND	-0.7654	ND	ND	-	secondary metabolism
CA156202.1	GS1_SS_19630_19036	SCEPRZ3045D08.g	Sb04g029030	AT5G14880	ND	ND	ND	ND	-1.685	-1.3731	ND	ND	ND	ND	ND	ND	q67vs5	transport
CA111988.1	GS1_SS_09014_13556	SCEQLB1066H12.g	Sb04g034880	AT5G14910	ND	ND	ND	ND	ND	ND	ND	1.1954	ND	ND	ND	ND	-	not assigned
CA150416.1	GS1_SS_02853_08541	SCJFLR1035B01.g	Sb06g019290	AT5G14920	ND	ND	ND	-2.151	-2.267	ND	ND	ND	ND	ND	-1.5319	ND	-	hormone metabolism
CA191875.1	GS1_SS_19193_02925	SCRFST1044C08.g	Sb04g023830	AT5G15140	-2.9311	ND	ND	ND	ND	ND	ND	ND	ND	ND	ND	ND	-	minor CHO metabolism
CA096187.1	GS1_SS_22420_02744	SCACCL6011C10.g	Sb02g038500	AT5G15550	1.0428	-1.0949	ND	ND	ND	ND	1.2512	ND	ND	ND	ND	ND	-	not assigned
CA071527.1	GS1_SS_00252_08835	SCACAM1072F01.g	Sb04g028900	AT5G15610	ND	ND	ND	ND	ND	ND	0.9828	ND	ND	ND	ND	ND	-	protein
CA123316.1	GS1_SS_10738_13982	SCJLLR1107F06.g	Sb04g036120	AT5G15820	ND	ND	ND	-2.0056	ND	ND	ND	ND	ND	-1.2922	ND	ND	-	protein
CA118322.1	GS1_SS_16513_12596	SCCCRT2001D11.g	Sb01g040580	AT5G16080	ND	ND	ND	ND	1.6011	1.4381	ND	ND	ND	ND	1.6711	1.5841	-	lipid metabolism
CA081049.1	GS1_SS_00806_21326	SCEQLB1066G04.g	Sb07g004110	AT5G16910	ND	1.2071	1.4	ND	ND	ND	-1.3856	ND	ND	ND	ND	ND	-	cell wall
CA192701.1	GS1_SS_04915_09055	SCRLSB1041B09.g	Sb08g007240	AT5G16970	ND	ND	0.96	ND	ND	ND	1.1203	-1.5565	ND	ND	ND	ND	-	misc
CA205585.1	GS1_SS_16777_11794	SCSFSB1106D06.g	Sb08g007270	AT5G16990	ND	ND	ND	ND	ND	ND	1.4754	ND	ND	ND	-2.1408	ND	-	misc
CA149515.1	GS1_SS_23569_16523	SCJLRZ1027B10.g	Sb02g032370	AT5G17230	-1.3572	ND	ND	ND	ND	ND	-1.1497	ND	ND	ND	ND	ND	p49085	secondary metabolism
CA138193.1	GS1_SS_12953_15288	SCEPRT2047F02.g	Sb08g022310	AT5G17230	ND	ND	ND	ND	ND	ND	ND	ND	-0.8155	ND	ND	ND	q9ssu8	secondary metabolism
CA257414.1	GS1_SS_24381_01934	SCSGFL4196D07.b	Sb10g031020	AT5G17230	ND	ND	ND	ND	ND	ND	ND	ND	ND	ND	ND	0.9536	p49085	secondary metabolism
CA177858.1	GS1_SS_16399_21272	SCQSST1037F05.g	Sb02g032250	AT5G17310	ND	ND	ND	ND	ND	-1.5204	ND	ND	ND	-1.4097	ND	-1.33	q43772	glycolysis
CA114068.1	GS1_SS_09316_07718	SCUTRZ2023H03.g	Sb08g015550	AT5G17390	ND	ND	ND	ND	1.0427	1.0021	ND	ND	ND	ND	0.7467	0.9929	-	stress
CA127439.1	GS1_SS_01270_18061	SCCCLR2C02H01.g	Sb02g025020	AT5G17420	-1.8267	ND	-1.793	ND	ND	ND	ND	2.3038	0.7235	-1.1131	ND	ND	-	cell wall
CA180137.1	GS1_SS_19594_08468	SCVPRT2083C06.g	Sb04g031240	AT5G17600	ND	ND	ND	ND	ND	ND	ND	ND	ND	ND	0.6825	ND	-	protein
CA081781.1	GS1_SS_13528_11402	SCJFRZ2032H11.g	Sb01g030530	AT5G17820	ND	ND	ND	ND	ND	ND	ND	ND	ND	ND	2.3456	ND	p22195	stress
CA101612.1	GS1_SS_03113_02612	SCCCCL4015F02.g	Sb01g012960	AT5G17920	ND	ND	ND	ND	ND	ND	ND	ND	1.315	ND	ND	ND	q42699	amino acid metabolism
CA120130.1	GS1_SS_10220_10945	SCCCLR1069H11.g	Sb01g012960	AT5G17920	-1.6199	ND	ND	ND	ND	ND	ND	ND	ND	ND	ND	-1.164	q42699	amino acid metabolism
CA093193.1	GS1_SS_01130_20489	SCCCCL3001D02.g	Sb01g036590	AT5G18270	ND	ND	ND	ND	ND	ND	ND	ND	ND	ND	0.7832	ND	-	development
CA093815.1	GS1_SS_08163_00789	SCCCCL3140E02.g	Sb02g043270	AT5G18270	ND	ND	ND	1.5157	ND	ND	ND	ND	ND	ND	ND	ND	-	development
CA071538.1	GS1_SS_01714_12885	SCSGST1068B03.g	Sb02g042350	AT5G18570	ND	1.0251	ND	ND	ND	ND	ND	ND	ND	ND	ND	ND	-	signalling
CA151234.1	GS1_SS_14778_01986	SCJFRZ2007G11.g	Sb05g025910	AT5G18600	ND	ND	ND	ND	-2.755	ND	1.8757	ND	ND	ND	-2.8489	ND	-	redox
CA102037.1	GS1_SS_13730_16876	SCCCLR1072A11.g	Sb03g045220	AT5G18640	ND	ND	ND	ND	ND	ND	ND	ND	ND	ND	0.8667	ND	-	lipid metabolism
CA150995.1	GS1_SS_08070_01762	SCBFRZ2050G04.g	Sb09g003280	AT5G19010	-1.1106	ND	ND	ND	ND	ND	ND	ND	ND	ND	ND	ND	q75kk8	signalling
CA126007.1	GS1_SS_20025_13472	SCRULR1042C02.g	Sb05g002820	AT5G19090	ND	ND	ND	ND	1.1806	ND	ND	ND	ND	ND	ND	ND	-	not assigned
CA150903.1	GS1_SS_01867_08709	SCCCRZ2C04C11.g	Sb03g029480	AT5G19970	ND	ND	ND	ND	ND	ND	ND	ND	ND	0.991	ND	ND	-	not assigned
CA272545.1	GS1_SS_25182_11222	SCCCSD2003F10.g	Sb03g004280	AT5G20100	-1.6187	ND	ND	ND	ND	ND	ND	ND	ND	ND	ND	ND	-	not assigned
CA188008.1	GS1_SS_03115_11114	SCVPRZ2038C03.g	Sb01g047550	AT5G20190	ND	ND	ND	ND	ND	ND	ND	ND	-0.9423	ND	ND	ND	-	not assigned
CA195424.1	GS1_SS_19492_05392	SCEZSB1093H10.g	Sb10g004960	AT5G20250	ND	1.3169	1.79	ND	ND	ND	ND	ND	ND	ND	ND	ND	-	minor CHO metabolism
CA130781.1	GS1_SS_11757_18138	SCBFRT1064C08.g	Sb10g005170	AT5G20550	ND	ND	ND	ND	ND	ND	ND	ND	ND	0.8517	1.3688	0.922	-	secondary metabolism
CA095691.1	GS1_SS_06306_15240	SCCCCL6002B03.g	Sb10g005220	AT5G20550	ND	ND	ND	ND	1.7274	ND	ND	ND	ND	ND	ND	ND	-	secondary metabolism
CA226742.1	GS1_SS_22316_21422	SCRLFL3009C03.b	Sb02g025860	AT5G20635	ND	ND	ND	ND	ND	ND	ND	ND	ND	ND	0.8638	ND	-	not assigned
CA154911.1	GS1_SS_15498_07041	SCJFLR1017F10.g	Sb10g006530	AT5G20670	-1.385	ND	ND	ND	ND	ND	-1.3133	ND	ND	ND	-1.6883	ND	-	not assigned
CA143895.1	GS1_SS_13790_10162	SCRURT2008D11.g	Sb01g008030	AT5G20950	ND	ND	ND	ND	ND	ND	ND	1.6189	1.2889	ND	ND	ND	-	cell wall
CA150873.1	GS1_SS_23597_20112	SCBFRZ2049D01.g	Sb10g022430	AT5G21105	1.3323	ND	ND	ND	ND	ND	ND	ND	ND	ND	ND	ND	p14133	redox
CA096407.1	GS1_SS_05729_16932	SCCCCL3001E05.b	Sb09g024060	AT5G21170	ND	ND	ND	ND	1.6968	1.3581	ND	ND	ND	ND	ND	ND	-	protein
CA154836.1	GS1_SS_15220_12028	SCCCRZ3003H07.g	Sb07g022530	AT5G21482	ND	ND	1.15	ND	ND	ND	ND	ND	ND	ND	ND	ND	-	hormone metabolism
CA158336.1	GS1_SS_19433_14494	SCQSRT2032D06.g	Sb03g004620	AT5G21950	ND	ND	ND	ND	ND	ND	ND	ND	1.0763	ND	ND	ND	-	not assigned
CA127646.1	GS1_SS_18482_16104	SCACLR2014H03.g	Sb06g016230	AT5G22200	ND	ND	ND	ND	ND	ND	ND	ND	ND	ND	ND	1.0513	-	stress
CA139125.1	GS1_SS_00435_10744	SCJFRT1059F04.g	Sb06g033520	AT5G22250	ND	ND	ND	3.2635	2.7703	ND	ND	ND	ND	ND	1.8357	ND	-	RNA
CA102394.1	GS1_SS_16623_18452	SCEQRT2027E03.g	Sb04g026940	AT5G22300	ND	ND	ND	ND	1.09	0.7742	ND	-0.8552	ND	ND	0.7664	ND	q42965	secondary metabolism
CA175630.1	GS1_SS_07880_06470	SCJLST1020F05.g	Sb01g036820	AT5G22340	ND	1.1506	ND	ND	ND	ND	ND	1.0303	ND	ND	ND	ND	-	not assigned
CA131264.1	GS1_SS_21603_16589	SCVPAM1055C04.g	Sb08g003430	AT5G22400	ND	ND	ND	ND	ND	ND	ND	ND	ND	ND	1.3883	1.3423	-	signalling
CA116714.1	GS1_SS_09644_06666	SCACLR1129G09.g	Sb05g023780	AT5G22700	ND	ND	ND	ND	ND	ND	ND	ND	0.6911	ND	ND	ND	-	protein
CA203653.1	GS1_SS_20387_17780	SCSGFL1075A12.g	Sb10g008780	AT5G22800	ND	ND	ND	ND	ND	ND	-1.086	ND	ND	ND	ND	ND	-	protein
CA189254.1	GS1_SS_08891_08911	SCCCLB1C04B12.g	Sb01g047160	AT5G22920	ND	ND	ND	ND	ND	1.3228	ND	ND	ND	ND	ND	ND	-	protein
CA116830.1	GS1_SS_22097_13974	SCACLR1132D10.g	Sb04g029100	AT5G23060	ND	ND	ND	ND	ND	ND	-1.2383	ND	ND	ND	ND	ND	-	not assigned
CA164576.1	GS1_SS_08069_05196	SCJFST1018C03.g	Sb10g031130	AT5G23130	1.0569	ND	-0.9228	ND	ND	ND	ND	ND	-0.9321	ND	ND	ND	-	not assigned
CA197523.1	GS1_SS_11822_15203	SCRFAD1024F09.g	Sb01g018855	AT5G23190	ND	ND	ND	ND	ND	ND	ND	2.3146	2.2141	-1.7687	ND	2.0931	-	misc
CA079486.1	GS1_SS_03204_01802	SCSFAM1074A01.g	Sb06g032850	AT5G23300	ND	-0.9924	ND	ND	ND	ND	ND	ND	ND	ND	ND	ND	-	nucleotide metabolism
CA174221.1	GS1_SS_17574_09750	SCJFST1009H06.g	Sb04g027020	AT5G23370	ND	ND	ND	ND	ND	ND	ND	ND	ND	ND	-1.03	ND	-	hormone metabolism
CA152600.1	GS1_SS_14944_10222	SCJFRZ2030G11.g	Sb06g023210	AT5G23395	ND	-1.7631	ND	ND	ND	ND	1.1675	-1.7597	ND	ND	ND	ND	-	not assigned
CA072055.1	GS1_SS_21356_20703	SCCCLR1079C08.g	Sb07g000230	AT5G23420	ND	ND	ND	ND	ND	ND	ND	ND	ND	-0.7945	ND	0.8336	-	RNA
CA150728.1	GS1_SS_14593_20431	SCCCRZ2002E12.g	Sb05g002290	AT5G23535	ND	-0.8399	ND	ND	ND	ND	ND	ND	ND	ND	ND	ND	-	protein
CA106146.1	GS1_SS_08183_02674	SCJLHR1028H09.g	Sb10g023580	AT5G23710	ND	ND	ND	ND	ND	ND	ND	ND	0.6699	ND	ND	ND	-	RNA
CA141920.1	GS1_SS_11789_06442	SCMCRT2085B01.g	Sb01g049810	AT5G23750	ND	ND	ND	ND	ND	ND	ND	1.2081	ND	ND	ND	ND	-	RNA
CA173650.1	GS1_SS_18676_07921	SCJFRZ1006E06.g	Sb01g012740	AT5G23860	ND	ND	0.7709	ND	ND	ND	ND	ND	ND	ND	ND	ND	q43695	cell
CA117197.1	GS1_SS_14398_14500	SCBFLR1026D01.g	Sb01g050310	AT5G23860	ND	ND	ND	ND	-1.429	ND	ND	ND	ND	ND	ND	ND	q8h7u1	cell
CA136885.1	GS1_SS_25808_17599	SCQSRT1036B10.g	Sb03g030100	AT5G24090	1.9088	-3.5618	ND	ND	ND	ND	3.0978	-3.29	1.0928	ND	ND	ND	p51614	stress
CA199168.1	GS1_SS_19904_14962	SCRLFL1010G05.g	Sb10g004160	AT5G24300	ND	ND	ND	ND	ND	ND	-1.1425	ND	ND	ND	ND	ND	q43654	major CHO metabolism
CA065131.1	GS1_SS_24432_14831	SCACAD1036B09.g	Sb10g004160	AT5G24300	ND	ND	ND	ND	ND	ND	-0.984	ND	ND	ND	ND	ND	q43654	major CHO metabolism
CA139428.1	GS1_SS_13714_19154	SCJLRT1019F05.g	Sb05g027690	AT5G24318	1.2154	ND	ND	ND	ND	1.0301	ND	ND	-0.6474	ND	ND	ND	p52409	misc
CA138637.1	GS1_SS_06906_10986	SCEQRT2029A05.g	Sb01g049570	AT5G24320	ND	ND	ND	-0.7824	ND	-1.0347	ND	ND	ND	ND	ND	ND	-	not assigned
CA149772.1	GS1_SS_10526_03005	SCJFLR1074D04.g	Sb07g025080	AT5G24400	ND	-2.14	ND	ND	ND	ND	1.2188	-1.4756	ND	ND	ND	ND	-	OPP
CA139128.1	GS1_SS_13887_16812	SCSFRT2070A10.g	Sb01g030560	AT5G24530	ND	ND	ND	ND	ND	ND	ND	ND	ND	ND	0.8761	1.3595	-	secondary metabolism
CA094172.1	GS1_SS_04474_08617	SCCCCL4005C09.g	Sb10g026450	AT5G24800	ND	-0.9771	-0.8259	ND	ND	ND	ND	ND	ND	ND	ND	ND	-	RNA
CA293843.1	GS1_SS_26120_13402	SCSGLV1008B03.g	Sb03g009910	AT5G24860	ND	ND	ND	ND	ND	1.8281	ND	ND	ND	ND	ND	ND	-	not assigned
CA166831.1	GS1_SS_18238_16749	SCVPRZ3030D01.g	Sb01g036360	AT5G24910	-1.8972	1.9	ND	ND	ND	ND	-2.115	1.2501	ND	ND	ND	ND	-	misc
CA180071.1	GS1_SS_18321_11168	SCCCST2004B02.g	Sb01g036360	AT5G24910	-1.8148	1.8875	ND	ND	ND	ND	-1.9622	1.1491	ND	ND	ND	ND	-	misc
CA137314.1	GS1_SS_12103_14832	SCEQRT1031H03.g	Sb07g008860	AT5G24960	-0.9417	ND	ND	ND	ND	ND	ND	ND	ND	ND	ND	ND	q43257	secondary metabolism
CA082804.1	GS1_SS_03851_21098	SCBFAM2117D07.g	Sb10g005900	AT5G25050	ND	ND	ND	ND	ND	-1.1442	ND	ND	ND	ND	ND	ND	-	transport
CA158187.1	GS1_SS_00154_16809	SCEZRZ3052A09.g	Sb09g005420	AT5G25510	ND	ND	ND	ND	ND	-0.7431	ND	ND	ND	ND	ND	ND	-	protein
CA120167.1	GS1_SS_21590_10025	SCCCLR1070D07.g	Sb10g004410	AT5G25770	ND	ND	ND	ND	ND	ND	ND	-1.0334	ND	ND	ND	ND	-	not assigned
CA118293.1	GS1_SS_09889_20286	SCCCRT1001B08.g	Sb03g034210	AT5G25930	1.0574	-1.19	ND	ND	ND	1.655	ND	-1.1878	ND	ND	ND	ND	-	signalling
CA141987.1	GS1_SS_31853_17314	SCMCRT2085H02.g	Sb09g026090	AT5G25930	ND	-2.9267	ND	ND	ND	ND	1.25	-2.1177	ND	ND	ND	ND	-	signalling
CA093393.1	GS1_SS_05812_10057	SCCCCL3004A08.b	Sb10g002820	AT5G25940	ND	ND	2.2445	-1.7632	ND	ND	2.0106	ND	ND	-1.8222	ND	ND	q02921	development
CA093847.1	GS1_SS_05049_03138	SCCCCL4001A01.g	Sb09g026830	AT5G26170	ND	-2.6708	ND	2.629	2.7761	1.0381	ND	-3.2084	ND	ND	ND	-1.2122	-	RNA
CA084589.1	GS1_SS_03618_04248	SCCCRZ1002H10.g	Sb02g036870	AT5G26330	ND	ND	ND	ND	ND	ND	ND	ND	ND	ND	1.3723	1.5696	-	misc
CA162377.1	GS1_SS_16181_09065	SCRFRZ3055F03.g	Sb10g009630	AT5G26330	1.4681	-2.0896	ND	ND	ND	ND	2.6599	ND	ND	ND	ND	ND	p60496	misc
CA118083.1	GS1_SS_24068_06165	SCCCLR1C06F07.g	Sb01g043220	AT5G26360	ND	-0.942	ND	ND	ND	ND	ND	-0.8928	ND	ND	ND	ND	-	protein
CA180566.1	GS1_SS_16948_21060	SCMCRT2105A02.g	Sb02g040480	AT5G26660	ND	ND	ND	ND	1.1544	ND	ND	ND	ND	ND	ND	ND	-	RNA
CA180775.1	GS1_SS_16892_20966	SCACST3159E04.g	Sb03g024500	AT5G26660	ND	ND	ND	ND	ND	-1.0996	ND	ND	ND	ND	1.3838	1.3768	p20027	RNA
CA103173.1	GS1_SS_23489_10585	SCEZHR1047B03.g	Sb07g027830	AT5G26880	ND	ND	ND	ND	ND	ND	ND	0.8839	ND	ND	ND	ND	-	RNA
CA127968.1	GS1_SS_11378_07224	SCAGLR2018E06.g	Sb03g013700	AT5G26930	ND	ND	ND	-1.0502	1.1451	ND	ND	0.9572	ND	-0.8009	0.8147	ND	-	RNA
CA117207.1	GS1_SS_22284_09881	SCBFLR1026D12.g	Sb02g032420	AT5G27430	ND	-1.1272	ND	ND	ND	ND	ND	-0.9982	ND	ND	ND	ND	-	protein
CA272570.1	GS1_SS_12396_12215	SCCCSD1001A06.g	Sb03g044830	AT5G27730	ND	ND	0.648	ND	1.9222	1.255	ND	ND	ND	ND	ND	ND	-	not assigned
CA143410.1	GS1_SS_13735_12636	SCQSRT2035D11.g	Sb04g024580	AT5G27760	1.1554	ND	ND	ND	ND	ND	ND	ND	ND	-0.9044	ND	ND	-	not assigned
CA189177.1	GS1_SS_15424_20499	SCEPRZ1009C02.g	Sb02g042750	AT5G27850	1.225	-1.435	ND	ND	ND	ND	ND	-1.1065	ND	ND	ND	ND	-	protein
CA150545.1	GS1_SS_03259_08864	SCBFRZ2019D02.g	Sb08g020600	AT5G28770	ND	0.9384	ND	1.1068	ND	ND	ND	0.8884	ND	ND	ND	ND	q99090	RNA
CA150671.1	GS1_SS_11963_05405	SCEQRT2095D10.g	Sb01g021890	AT5G28840	ND	-0.993	ND	ND	ND	ND	ND	ND	ND	ND	ND	ND	q338b5	redox
CA182102.1	GS1_SS_18970_21585	SCEZLR1009F04.g	Sb02g020360	AT5G33320	ND	ND	ND	ND	ND	ND	ND	-0.8814	ND	ND	ND	ND	-	transport
CA133098.1	GS1_SS_01102_13476	SCEQRT1031B10.g	Sb03g004430	AT5G33320	1.5803	-0.9355	-1.0149	3.1141	ND	1.837	ND	ND	ND	ND	2.6011	ND	-	transport
CA146521.1	GS1_SS_14144_17010	SCVPRT2081G11.g	Sb01g007850	AT5G35840	ND	ND	0.5986	ND	ND	ND	ND	ND	ND	ND	ND	ND	p93528	signalling
CA171593.1	GS1_SS_17224_05414	SCSBSB1051H05.g	Sb02g003530	AT5G36160	ND	ND	-0.8622	ND	ND	ND	ND	ND	ND	ND	ND	0.845	-	amino acid metabolism
CA095231.1	GS1_SS_03120_11468	SCCCCL5002C09.g	Sb07g026430	AT5G36290	3.5735	ND	ND	ND	ND	ND	3.301	ND	ND	ND	ND	1.9813	-	not assigned
CA072743.1	GS1_SS_10886_01209	SCQGLR2032B01.g	Sb03g042590	AT5G36710	ND	ND	ND	ND	ND	ND	ND	ND	ND	ND	2.2405	2.5012	-	not assigned
CA140184.1	GS1_SS_06852_21455	SCRLCL6031B07.g	Sb06g015180	AT5G36880	ND	ND	ND	ND	ND	ND	ND	ND	ND	ND	ND	-1.0471	-	lipid metabolism
CA233825.1	GS1_SS_22930_13160	SCSGFL4C06G01.g	Sb10g030960	AT5G37260	-1.1704	ND	ND	ND	ND	ND	-1.2205	ND	ND	ND	ND	ND	-	RNA
CA141219.1	GS1_SS_05003_12892	SCJFRT2059C10.g	Sb02g020830	AT5G37478	ND	ND	ND	ND	-0.963	-0.9436	ND	ND	ND	-0.9335	ND	ND	-	not assigned
CA256853.1	GS1_SS_24341_05789	SCSGFL4193B07.b	Sb02g020830	AT5G37478	ND	ND	ND	ND	ND	ND	ND	ND	ND	-1.013	ND	0.6237	-	not assigned
CA071201.1	GS1_SS_18765_13212	SCJFLR1013F02.g	Sb04g028690	AT5G37600	ND	ND	ND	ND	ND	ND	ND	ND	ND	ND	ND	0.7932	p14656	N-metabolism
CA071125.1	GS1_SS_21241_17849	SCVPRT2075G12.g	Sb04g028690	AT5G37600	ND	ND	ND	ND	ND	ND	ND	ND	ND	ND	ND	1.1948	p14656	N-metabolism
CA071078.1	GS1_SS_08792_20241	SCSGLR1084F11.g	Sb10g009250	AT5G37710	1.1455	ND	-1.4504	ND	ND	ND	ND	ND	-1.6678	ND	ND	ND	-	signalling
CA080911.1	GS1_SS_10901_06759	SCEQLR1029C10.g	Sb03g006930	AT5G37770	1.3822	ND	-1.9158	ND	ND	ND	ND	ND	-1.8746	ND	1.685	2.196	-	signalling
CA190678.1	GS1_SS_03145_03080	SCQGRT1043H08.g	Sb09g007360	AT5G37770	ND	ND	-0.9422	ND	ND	ND	ND	ND	-0.9482	ND	ND	ND	-	signalling
CA116171.1	GS1_SS_08845_19043	SCCCLR1001F09.g	Sb01g008460	AT5G37780	ND	-1.253	ND	ND	ND	ND	ND	-1.1055	ND	ND	ND	ND	q9sdj0	signalling
CA248458.1	GS1_SS_23822_14552	SCSBFL1101G01.g	Sb03g034040	AT5G38560	ND	ND	ND	ND	ND	-0.8612	ND	ND	ND	ND	ND	ND	-	signalling
CA127713.1	GS1_SS_10411_21615	SCEZLR1009A03.g	Sb04g037080	AT5G38890	0.9367	-1.244	ND	ND	ND	ND	1.0603	-0.8288	0.6232	ND	ND	ND	-	not assigned
CA109333.1	GS1_SS_08598_06625	SCSGHR1070F11.g	Sb03g035380	AT5G39210	ND	ND	ND	ND	ND	ND	ND	1.035	ND	ND	ND	ND	-	not assigned
CA098046.1	GS1_SS_28758_18327	SCMCCL6053D03.g	Sb03g010280	AT5G39660	-1.1858	ND	-1.2983	ND	ND	ND	-1.34	ND	-0.6761	ND	ND	ND	-	RNA
CA131263.1	GS1_SS_11833_00082	SCMCRT2107F05.g	Sb02g040240	AT5G39670	ND	-2.03	ND	2.3921	ND	ND	ND	-2.6887	ND	ND	ND	-1.1848	-	signalling
CA081079.1	GS1_SS_09769_21010	SCBFLR1083F02.g	Sb01g033980	AT5G39850	1.0803	-1.9446	ND	ND	ND	ND	1.4652	-1.3991	ND	ND	ND	ND	-	protein
CA111570.1	GS1_SS_03297_11815	SCQGLR2017B10.g	Sb02g040080	AT5G39850	1.0401	-2.3249	ND	ND	ND	ND	1.2622	-1.8749	ND	ND	ND	ND	-	protein
CA101701.1	GS1_SS_25702_12583	SCCCLR2002C01.g	Sb08g015270	AT5G39850	ND	-1.4819	ND	ND	ND	ND	ND	ND	ND	ND	ND	ND	-	protein
CA182542.1	GS1_SS_01284_12339	SCRLLR1110H11.g	Sb09g030570	AT5G39890	ND	ND	ND	-2.0911	ND	ND	ND	ND	ND	ND	ND	ND	-	not assigned
CA240972.1	GS1_SS_23438_12789	SCUTFL3071A04.g	Sb03g038900	AT5G39980	ND	1.5806	0.8327	ND	ND	ND	ND	1.455	ND	ND	ND	ND	-	not assigned
CA192663.1	GS1_SS_26127_11816	SCRLSB1040F11.g	Sb04g025010	AT5G40640	ND	ND	ND	ND	-2.759	-1.6535	ND	ND	ND	ND	-0.9699	ND	-	not assigned
CA142061.1	GS1_SS_10867_06388	SCQGLR1062B01.g	Sb10g028980	AT5G40690	ND	ND	ND	ND	ND	ND	ND	ND	ND	ND	0.8386	ND	-	not assigned
CA094558.1	GS1_SS_00511_18594	SCCCCL4009H11.g	Sb06g019110	AT5G40770	ND	-1.2267	ND	ND	ND	ND	1.5503	-1.4711	ND	ND	ND	ND	-	cell
CA148500.1	GS1_SS_14409_17826	SCJFRZ1007G03.g	Sb07g002230	AT5G40780	ND	ND	ND	-1.2122	-1.1258	-1.0485	ND	ND	ND	-1.3558	ND	ND	-	transport
CA103291.1	GS1_SS_07642_16466	SCEZHR1048H09.g	Sb10g026090	AT5G40890	ND	ND	ND	ND	ND	ND	ND	ND	1.4651	ND	ND	ND	-	transport
CA067801.1	GS1_SS_00803_18820	SCQSAD1056E03.b	Sb05g018060	AT5G41040	ND	ND	ND	ND	ND	ND	ND	2.929	2.6544	-2.5149	ND	ND	-	not assigned
CA120314.1	GS1_SS_20375_11506	SCCCLR1076B03.g	Sb01g015480	AT5G41980	ND	-0.8972	ND	ND	ND	ND	ND	ND	ND	ND	ND	ND	-	not assigned
CA178156.1	GS1_SS_18082_18658	SCRFST1041E03.g	Sb10g024620	AT5G42390	ND	1.0284	ND	ND	ND	ND	ND	ND	ND	ND	ND	ND	-	protein
CA073083.1	GS1_SS_20945_13367	SCEPAM1024A02.g	Sb01g016760	AT5G42510	ND	ND	ND	ND	2.1333	ND	ND	ND	ND	ND	2.2233	2.0035	-	stress
CA070650.1	GS1_SS_01501_02824	SCUTAD1032E08.g	Sb02g000670	AT5G42510	ND	ND	ND	2.2257	2.8996	3.1157	ND	ND	ND	ND	2.7513	2.8597	-	stress
CA284000.1	GS1_SS_25899_16947	SCMCSD1062A02.g	Sb02g000670	AT5G42510	ND	-1.3097	ND	-1.0019	ND	ND	ND	-0.8999	1.0964	ND	ND	ND	-	stress
CA181820.1	GS1_SS_16580_15645	SCSBLB1033B10.g	Sb02g000700	AT5G42510	ND	ND	ND	ND	ND	ND	ND	2.5116	ND	ND	ND	ND	-	stress
CA132756.1	GS1_SS_25750_09079	SCEQRT1027C01.g	Sb05g008800	AT5G42510	ND	-2.9096	ND	ND	ND	ND	1.5458	-3.734	ND	ND	ND	ND	-	stress
CA142980.1	GS1_SS_13365_10130	SCQSRT2031A09.g	Sb05g026070	AT5G42510	ND	ND	ND	ND	ND	ND	ND	ND	ND	ND	2.2497	1.26	-	stress
CA152807.1	GS1_SS_16054_21526	SCJFRZ2032B09.g	Sb01g007000	AT5G42650	1.0413	ND	-1.7005	ND	ND	ND	ND	ND	-1.5948	ND	ND	ND	q7y0c8	hormone metabolism
CA192175.1	GS1_SS_25233_14435	SCJFRT2058G10.g	Sb10g012200	AT5G42850	ND	ND	ND	ND	ND	0.739	ND	ND	ND	ND	ND	ND	-	not assigned
CA127483.1	GS1_SS_11322_17837	SCCCLR2C03D06.g	Sb01g018440	AT5G43020	ND	ND	ND	ND	-1.635	-1.4349	ND	ND	ND	ND	ND	ND	-	signalling
CA151057.1	GS1_SS_14765_02725	SCJFRZ2005E10.g	Sb04g020580	AT5G43260	ND	ND	ND	ND	ND	0.963	ND	ND	ND	ND	ND	0.8691	-	protein
CA214749.1	GS1_SS_07807_18115	SCQGFL1095D09.g	Sb02g032885	AT5G43810	ND	ND	-1.1822	ND	ND	ND	ND	ND	ND	ND	0.8176	ND	-	protein
CA123254.1	GS1_SS_16877_07928	SCJLLR1106H06.g	Sb01g019720	AT5G44030	-2.2431	ND	-1.8867	ND	ND	ND	ND	2.3657	ND	ND	ND	ND	-	cell wall
CA103790.1	GS1_SS_09959_13220	SCMCLR1122H05.g	Sb09g024400	AT5G44210	ND	ND	ND	1.4168	ND	ND	ND	ND	ND	ND	ND	ND	q9lw49	hormone metabolism
CA187953.1	GS1_SS_00447_18841	SCEPCL6029A03.g	Sb09g008010	AT5G44635	2.471	ND	ND	ND	ND	ND	ND	ND	ND	ND	ND	ND	-	DNA
CA151929.1	GS1_SS_18230_13746	SCJFRZ2013H05.g	Sb10g026570	AT5G44730	ND	ND	ND	-1.16	ND	-0.8994	ND	ND	ND	-1.0394	ND	ND	-	development
CA300472.1	GS1_SS_43086_16378	SCSFLV1044F01.g	Sb03g035720	AT5G45110	ND	ND	ND	ND	ND	ND	ND	ND	ND	ND	ND	-0.8599	-	stress
CA082451.1	GS1_SS_01172_09064	SCSGLR1045F12.g	Sb03g002420	AT5G45775	ND	-1.2997	ND	ND	ND	ND	ND	-0.8668	ND	ND	ND	ND	o22540	protein
CA204200.1	GS1_SS_20123_09598	SCAGFL1094F10.g	Sb10g021580	AT5G45800	ND	ND	ND	ND	ND	-1.5111	ND	ND	ND	1.0757	ND	ND	-	signalling
CA102105.1	GS1_SS_07903_08943	SCEZHR1048C09.g	Sb01g007820	AT5G45890	-1.7216	ND	ND	ND	3.5103	1.8368	-1.3819	ND	ND	1.6758	ND	-1.6412	-	protein
CA103073.1	GS1_SS_07600_21642	SCSFRT2069E03.g	Sb02g011230	AT5G45890	ND	ND	ND	ND	ND	ND	ND	ND	ND	ND	ND	1.0202	-	protein
CA101328.1	GS1_SS_04374_14495	SCUTLR2023A03.g	Sb10g020950	AT5G45910	ND	ND	ND	ND	ND	ND	ND	ND	ND	ND	1.0052	0.704	-	lipid metabolism
CA164512.1	GS1_SS_13703_08367	SCQSRT2033C02.b	Sb03g001870	AT5G45910	ND	-0.9053	ND	ND	ND	1.3567	ND	-0.9335	ND	ND	ND	ND	-	misc
CA189239.1	GS1_SS_09073_09529	SCEPLB1044A08.g	Sb04g009090	AT5G45910	ND	ND	ND	ND	ND	ND	1.0451	ND	ND	ND	ND	ND	-	misc
CA183173.1	GS1_SS_21474_06186	SCMCST3168G04.g	Sb09g006580	AT5G45910	2.1322	ND	ND	ND	2.615	1.9069	ND	ND	ND	ND	1.4668	ND	-	misc
CA107123.1	GS1_SS_05243_00387	SCRFHR1006A11.g	Sb01g019640	AT5G46050	ND	ND	-2.0365	ND	ND	ND	ND	ND	ND	ND	ND	ND	-	transport
CA154619.1	GS1_SS_25370_19926	SCCCRZ3001D04.g	Sb03g000370	AT5G46110	ND	ND	ND	-0.9213	ND	ND	ND	ND	ND	ND	ND	ND	p49133	major CHO metabolism
CA155384.1	GS1_SS_15277_14286	SCACRZ3108C04.g	Sb03g037710	AT5G46170	ND	ND	ND	ND	ND	ND	ND	0.7486	ND	ND	ND	ND	-	protein
CA128506.1	GS1_SS_11453_05938	SCJLLR2013B12.g	Sb06g017330	AT5G46280	ND	ND	ND	ND	ND	0.8349	ND	ND	ND	ND	ND	ND	q43704	DNA
CA111625.1	GS1_SS_02556_20202	SCCCLR1072B11.g	Sb09g023360	AT5G46280	ND	ND	ND	ND	ND	0.9951	ND	ND	ND	ND	ND	ND	q43704	DNA
CA096066.1	GS1_SS_21683_10249	SCCCRZ2004F09.g	Sb01g037160	AT5G46340	ND	ND	ND	ND	-1.27	-1.045	ND	ND	ND	ND	ND	ND	-	misc
CA120662.1	GS1_SS_10282_13917	SCCCLR1080D05.g	Sb09g028680	AT5G46420	ND	1.065	ND	ND	ND	ND	ND	0.8935	ND	ND	ND	ND	-	RNA
CA138337.1	GS1_SS_12973_17078	SCEQRT2025D01.g	Sb01g027940	AT5G46910	ND	ND	ND	ND	ND	-1.5799	ND	ND	ND	ND	ND	-1.195	-	RNA
CA161872.1	GS1_SS_20936_11367	SCSGRZ3061E04.g	Sb01g027940	AT5G46910	ND	ND	-0.9269	-1.06	-0.9714	-1.7731	ND	ND	-0.9412	-1.2043	ND	-0.546	-	RNA
CA130790.1	GS1_SS_11760_12068	SCMCRT2103F01.g	Sb06g026686	AT5G47060	1.5569	ND	ND	ND	ND	ND	ND	-1.5948	ND	ND	ND	ND	-	development
CA134280.1	GS1_SS_12299_12089	SCRLLR1038F07.g	Sb06g026710	AT5G47060	ND	ND	ND	ND	ND	ND	ND	-0.9822	ND	ND	ND	ND	-	development
CA082026.1	GS1_SS_07840_12322	SCCCHR1003C01.g	Sb02g030970	AT5G47070	ND	ND	-1.2587	ND	ND	ND	ND	ND	-0.9445	ND	ND	ND	-	protein
CA132547.1	GS1_SS_00606_15578	SCEQRT1024G12.g	Sb03g027120	AT5G47390	-1.5094	ND	ND	-1.4712	ND	ND	ND	ND	ND	-1.3556	ND	ND	-	RNA
CA230291.1	GS1_SS_21668_13579	SCJFFL3C04B03.g	Sb07g003170	AT5G47390	-0.7423	ND	ND	ND	ND	ND	ND	ND	ND	ND	ND	ND	-	RNA
CA100733.1	GS1_SS_07198_13237	SCMCRT2087B02.g	Sb01g031460	AT5G47550	ND	ND	ND	ND	1.9633	ND	ND	ND	ND	ND	1.044	ND	-	protein
CA201365.1	GS1_SS_20140_08352	SCSGFL1080A07.g	Sb04g029360	AT5G47680	ND	-0.9579	ND	ND	ND	ND	ND	ND	ND	ND	ND	ND	-	not assigned
CA201721.1	GS1_SS_17707_09818	SCRUFL1017D11.b	Sb01g001020	AT5G47870	ND	-1.2843	ND	ND	ND	ND	ND	-1.135	ND	ND	ND	0.5844	-	not assigned
CA155653.1	GS1_SS_21772_14730	SCACRZ3111E02.g	Sb01g001020	AT5G47870	ND	-1.6219	ND	ND	ND	ND	ND	-1.4672	ND	ND	ND	0.8131	-	not assigned
CA095988.1	GS1_SS_01396_16976	SCCCLR2003B01.g	Sb02g029660	AT5G47870	ND	-1.1622	ND	ND	ND	ND	ND	ND	ND	ND	ND	ND	-	not assigned
CA136046.1	GS1_SS_12633_02059	SCJLRT1023G05.g	Sb05g020380	AT5G47910	1.6803	ND	ND	ND	ND	ND	ND	ND	-0.7549	ND	ND	ND	-	stress
CA069392.1	GS1_SS_01190_19985	SCSFAD1068G10.g	Sb02g020410	AT5G48300	ND	ND	ND	ND	ND	ND	ND	ND	ND	ND	ND	-0.869	p55238	major CHO metabolism
CA198639.1	GS1_SS_19851_18640	SCCCFL4002D04.g	Sb07g012320	AT5G48300	ND	ND	ND	ND	ND	ND	ND	ND	ND	0.9349	ND	-1.2172	p55238	major CHO metabolism
CA096283.1	GS1_SS_08665_08437	SCCCCL4004E02.g	Sb01g007690	AT5G48760	ND	-1.304	ND	ND	ND	ND	ND	ND	ND	ND	ND	ND	-	protein
CA137480.1	GS1_SS_24313_04035	SCRFLR1012C07.g	Sb01g007690	AT5G48760	ND	-1.2746	ND	ND	ND	ND	ND	ND	ND	ND	ND	ND	-	protein
CA086112.1	GS1_SS_04464_14707	SCMCAM2081E06.b	Sb01g047750	AT5G48820	ND	ND	ND	1.5744	ND	ND	ND	ND	ND	ND	0.7745	0.9114	-	cell
CA137458.1	GS1_SS_13531_12870	SCEZLB1008A12.g	Sb09g024870	AT5G48850	ND	ND	-1.3191	ND	ND	-0.9845	ND	ND	ND	ND	ND	ND	-	development
CA110025.1	GS1_SS_08045_13396	SCUTHR1064C08.g	Sb08g021800	AT5G48890	ND	ND	ND	ND	ND	ND	ND	ND	ND	ND	2.361	ND	-	RNA
CA151082.1	GS1_SS_18926_10412	SCJFRZ2005H01.g	Sb06g001410	AT5G48900	1.3828	ND	ND	ND	ND	ND	1.8428	ND	ND	ND	2.0506	2.0022	-	cell wall
CA118326.1	GS1_SS_09895_06298	SCCCCL3120F03.g	Sb04g021450	AT5G49100	ND	ND	ND	ND	ND	ND	ND	ND	ND	ND	0.7712	ND	-	not assigned
CA185671.1	GS1_SS_10820_07188	SCSFST3076D05.g	Sb05g002920	AT5G49210	ND	-1.0694	ND	ND	ND	ND	ND	ND	ND	ND	ND	ND	-	not assigned
CA137505.1	GS1_SS_12845_08622	SCAGRT2040G05.g	Sb03g031380	AT5G49540	ND	ND	ND	ND	ND	ND	ND	-1.0816	ND	ND	ND	ND	-	not assigned
CA241933.1	GS1_SS_17846_12980	SCEPFL3081B06.g	Sb08g005660	AT5G49630	-1.495	0.8187	0.993	ND	ND	ND	ND	ND	ND	-0.7235	ND	ND	-	transport
CA190876.1	GS1_SS_01333_11145	SCRURT2008C08.g	Sb02g005940	AT5G49690	ND	ND	ND	ND	2.4689	3.0425	ND	ND	ND	ND	ND	ND	-	secondary metabolism
CA179322.1	GS1_SS_20968_00485	SCSGST1072A06.g	Sb04g022890	AT5G49890	ND	ND	ND	ND	ND	ND	ND	ND	ND	ND	ND	0.6299	-	transport
CA150030.1	GS1_SS_00091_09993	SCJLRT1019A12.g	Sb01g044720	AT5G49980	ND	ND	ND	-1.3405	ND	ND	ND	ND	ND	ND	ND	ND	-	protein
CA197030.1	GS1_SS_20884_06575	SCBFAD1095C08.g	Os01g64790	AT5G50080	2.072	ND	ND	2.5118	2.1513	2.4752	2.4	ND	ND	ND	ND	ND	-	RNA
CA125578.1	GS1_SS_22808_11054	SCRLLR1059F11.g	Sb09g005110	AT5G50150	ND	ND	ND	ND	ND	ND	ND	ND	ND	ND	1.7968	1.9874	-	protein
CA258062.1	GS1_SS_24416_03486	SCCCRT3001C01.g	Sb04g024870	AT5G50200	ND	ND	ND	ND	ND	ND	ND	ND	ND	ND	ND	1.8452	-	protein
CA074403.1	GS1_SS_15940_09158	SCEZAM1080H07.g	Sb06g020610	AT5G50320	ND	ND	ND	ND	ND	ND	1.023	ND	0.7151	ND	ND	ND	q7x7l3	RNA
CA101586.1	GS1_SS_12346_13960	SCJFRT1061G09.g	Sb07g025980	AT5G50400	ND	ND	-0.8239	ND	1.8483	2.4	ND	ND	ND	ND	1.3178	2.0189	-	misc
CA197445.1	GS1_SS_22536_15505	SCRFAD1023F12.g	Sb03g044160	AT5G50570	1.6782	ND	ND	ND	ND	ND	ND	ND	ND	ND	ND	ND	-	development
CA101226.1	GS1_SS_07283_15500	SCJFRZ2027H06.g	Sb07g026010	AT5G50810	ND	-1.0288	ND	ND	ND	ND	1.2795	-0.8206	ND	ND	ND	ND	-	protein
CA143715.1	GS1_SS_13768_21871	SCRURT2006D03.g	Sb03g044470	AT5G50860	1.0718	ND	ND	ND	ND	ND	ND	ND	ND	ND	ND	ND	-	protein
CA187967.1	GS1_SS_04943_10595	SCJFRT1008H03.g	Sb02g037870	AT5G50890	ND	ND	ND	ND	ND	ND	ND	ND	-1.0885	1.8096	ND	ND	-	not assigned
CA164494.1	GS1_SS_19854_12387	SCVPRT2073F12.g	Sb04g021410	AT5G51070	ND	-1.2896	ND	1.7375	1.3578	0.8858	ND	-1.8365	-1.0549	ND	ND	ND	-	protein
	GS1_SS_10321_20220	SCEPLR1051A07.g	Sb04g032740	AT5G51460	ND	ND	-1.4872	ND	ND	ND	ND	ND	-1.0181	ND	ND	ND	-	minor CHO metabolism
CA112240.1	GS1_SS_22206_04937	SCJFRZ2005B05.g	Sb10g002190	AT5G51550	ND	ND	ND	ND	ND	ND	ND	ND	ND	ND	-0.7714	ND	-	not assigned
CA216466.1	GS1_SS_21531_21847	SCRLFL4029G02.g	Sb02g030260	AT5G51910	ND	ND	ND	ND	ND	ND	ND	ND	ND	0.6463	ND	ND	-	hormone metabolism
CA112580.1	GS1_SS_09123_10109	SCSGLR1025C10.g	Sb08g001460	AT5G51960	ND	-0.9345	ND	ND	ND	ND	ND	ND	ND	ND	ND	ND	-	not assigned
CA156028.1	GS1_SS_11466_20051	SCJLLR2013H07.g	Sb06g025900	AT5G51990	ND	ND	-1.8765	ND	ND	1.8491	ND	ND	-1.6799	-1.4526	ND	ND	-	RNA
CA155870.1	GS1_SS_15321_13055	SCEQRZ3090H08.g	Sb06g028870	AT5G52060	ND	ND	ND	0.9862	ND	ND	ND	ND	ND	ND	ND	1.0905	-	stress
CA101910.1	GS1_SS_13186_14071	SCBGLR1082G01.g	Sb07g025170	AT5G52060	ND	1.657	1.2907	ND	ND	ND	ND	ND	ND	ND	ND	ND	-	stress
CA138267.1	GS1_SS_23028_13410	SCEPRT2048F09.g	Sb10g001600	AT5G52060	ND	1.1874	ND	ND	ND	ND	ND	ND	ND	ND	0.7802	ND	-	stress
CA219533.1	GS1_SS_24552_11497	SCRUFL4020B03.g	Sb02g020730	AT5G52220	ND	ND	ND	ND	ND	0.918	ND	ND	ND	ND	ND	ND	-	not assigned
CA189744.1	GS1_SS_09811_00197	SCCCLR1C04C08.g	Sb06g010096	AT5G52450	ND	ND	0.859	ND	ND	1.4244	ND	ND	ND	ND	ND	ND	-	transport
CA176541.1	GS1_SS_08077_06209	SCMCST1051E11.g	Sb03g046750	AT5G52650	ND	-1.7312	ND	ND	ND	ND	1.4088	-1.1588	ND	ND	ND	ND	q9ayp4	protein
CA117731.1	GS1_SS_08720_15918	SCCCLR1C02F11.g	Sb03g030110	AT5G52920	ND	-1.0848	ND	ND	ND	ND	ND	-1.0041	ND	ND	ND	ND	-	glycolysis
CA096711.1	GS1_SS_13671_08629	SCJFRZ2005A01.g	Sb04g009280	AT5G53160	ND	ND	ND	ND	1.0525	0.9057	ND	ND	ND	ND	ND	ND	-	not assigned
CA155779.1	GS1_SS_05244_04480	SCCCCL4010C03.g	Sb09g006700	AT5G53160	ND	ND	ND	-1.0543	ND	ND	ND	ND	ND	-0.8881	ND	ND	-	not assigned
CA219821.1	GS1_SS_14035_17183	SCRUFL4021H01.g	Sb03g031310	AT5G53460	ND	ND	ND	ND	ND	ND	1.2865	ND	0.906	ND	ND	ND	-	N-metabolism
CA093672.1	GS1_SS_17473_18727	SCCCCL3120F01.g	Sb03g031310	AT5G53460	ND	ND	ND	ND	ND	-1.2442	ND	ND	ND	ND	ND	ND	-	N-metabolism
CA190493.1	GS1_SS_12016_09780	SCEQRT1024E08.g	Sb04g033350	AT5G53560	ND	ND	ND	-1.0074	ND	ND	ND	ND	ND	-1.3322	ND	ND	-	redox
CA121431.1	GS1_SS_10410_00948	SCEQLR1094G12.g	Sb01g018090	AT5G53750	1.4542	-0.8764	ND	-0.879	ND	ND	1.4013	ND	-0.6325	-0.9628	ND	ND	-	not assigned
CA187926.1	GS1_SS_12509_16158	SCJLRT1018B07.g	Sb05g021610	AT5G53970	ND	-1.0877	ND	0.7443	ND	0.7638	ND	-1.7042	ND	ND	0.6454	0.9648	-	amino acid metabolism
CA204538.1	GS1_SS_20492_15481	SCSGFL1078H06.g	Sb09g024770	AT5G54250	ND	ND	ND	1.1735	ND	ND	ND	ND	ND	ND	0.9999	0.8517	-	transport
CA103673.1	GS1_SS_18735_01249	SCVPRT2081D11.g	Sb09g024730	AT5G54500	-1.0062	ND	ND	ND	ND	ND	ND	ND	ND	ND	ND	ND	-	lipid metabolism
CA116187.1	GS1_SS_08319_14524	SCCCLR1001H02.g	Sb07g002960	AT5G54580	ND	-1.0949	0.639	ND	ND	ND	1.426	ND	0.697	ND	ND	ND	-	RNA
CA107696.1	GS1_SS_08097_18431	SCRUHR1076E02.g	Sb10g027590	AT5G54600	ND	1.0332	ND	ND	ND	ND	ND	1.0603	ND	ND	ND	ND	q02764	protein
CA130579.1	GS1_SS_01200_20855	SCCCRT1003E06.g	Sb09g022280	AT5G54680	ND	ND	ND	ND	ND	ND	ND	ND	-0.6273	0.6234	ND	ND	-	RNA
CA139006.1	GS1_SS_06885_18778	SCEQRT2092D05.g	Sb03g005240	AT5G54960	ND	ND	ND	-1.3148	ND	ND	ND	ND	ND	-1.0552	ND	ND	p51848	fermentation
CA273927.1	GS1_SS_25259_10538	SCRLSD1011C02.g	Sb03g026750	AT5G55050	ND	ND	ND	-1.1149	ND	ND	ND	ND	ND	ND	ND	1.2503	-	misc
CA137411.1	GS1_SS_12911_14632	SCEQRT1025C10.g	Sb02g035460	AT5G55180	ND	-4.5005	ND	ND	ND	ND	2.6452	-4.6749	ND	ND	4.4171	3.7741	-	misc
CA138594.1	GS1_SS_13004_17475	SCEQRT2028E03.g	Sb10g023370	AT5G55190	ND	1.0865	ND	ND	ND	ND	ND	0.8178	ND	ND	ND	ND	-	signalling
CA095996.1	GS1_SS_21633_09324	SCVPLB1018H01.g	Sb10g023980	AT5G55230	ND	-3.915	-4.041	ND	ND	ND	ND	-2.6525	-2.52	ND	ND	ND	-	cell
	GS1_SS_06394_19241	SCQGHR1010A03.g	Sb06g031950	AT5G55280	ND	-0.9334	ND	ND	ND	ND	ND	-0.877	ND	ND	ND	ND	-	cell
CA071910.1	GS1_SS_08965_08916	SCCCLB1021D04.g	Sb06g019730	AT5G55480	ND	ND	ND	ND	-0.8891	ND	ND	ND	ND	-0.6527	ND	0.6755	-	lipid metabolism
CA179339.1	GS1_SS_01161_10386	SCSGST1072B12.g	Sb01g007830	AT5G55630	ND	ND	ND	ND	ND	ND	ND	ND	-1.205	ND	ND	ND	-	transport
CA116575.1	GS1_SS_04563_14400	SCCCLR1022D09.g	Sb03g034090	AT5G56550	ND	ND	ND	ND	ND	ND	ND	ND	ND	ND	1.3325	ND	-	not assigned
CA155750.1	GS1_SS_09968_17228	SCCCLR2C02F01.g	Sb10g004940	AT5G56670	ND	-1.5165	ND	ND	ND	ND	ND	-1.1904	ND	ND	ND	ND	-	protein
CA152602.1	GS1_SS_19276_17123	SCJFRZ2030H03.g	Sb03g003080	AT5G56750	ND	ND	ND	1.0909	ND	ND	ND	ND	ND	ND	0.9409	ND	-	transport
CA081119.1	GS1_SS_21121_15795	SCEZRZ3015C02.g	Sb03g003080	AT5G56750	ND	ND	ND	ND	ND	ND	ND	ND	ND	ND	1.235	ND	-	transport
CA191283.1	GS1_SS_13411_20950	SCJFRT2059H08.g	Sb03g003100	AT5G56840	ND	ND	ND	0.6667	ND	ND	ND	ND	ND	ND	ND	ND	-	RNA
CA116992.1	GS1_SS_16641_03316	SCCCLR1C04D07.g	Sb09g026990	AT5G56980	-1.0572	ND	ND	1.0875	ND	ND	-1.3449	ND	ND	0.7794	ND	ND	-	not assigned
CA101650.1	GS1_SS_07355_21364	SCMCST1053F09.g	Sb06g027770	AT5G57110	ND	ND	-0.7281	ND	ND	ND	ND	ND	ND	ND	ND	ND	-	signalling
CA149691.1	GS1_SS_14586_16366	SCCCRZ2002B06.g	Sb08g021440	AT5G57120	1.1909	ND	ND	ND	ND	ND	1.3304	ND	ND	ND	ND	ND	-	protein
CA069079.1	GS1_SS_24845_04278	SCSBAD1052A07.g	Sb10g028380	AT5G57340	ND	ND	ND	ND	ND	ND	ND	1.7703	ND	ND	ND	ND	-	not assigned
CA180876.1	GS1_SS_01439_02319	SCACST3160H08.g	Sb02g025400	AT5G57480	ND	ND	ND	ND	ND	ND	1.0013	ND	ND	ND	ND	ND	-	protein
CA143513.1	GS1_SS_19720_12440	SCQSRT2036A03.g	Sb02g025420	AT5G57500	ND	ND	ND	ND	ND	2.4813	ND	ND	ND	ND	ND	ND	-	protein
CA180656.1	GS1_SS_01085_16738	SCJLST1020H07.g	Sb06g015880	AT5G57540	ND	1.4712	ND	ND	1.0657	ND	ND	ND	ND	ND	ND	ND	q76bw5	cell wall
CA137632.1	GS1_SS_01391_17677	SCJLLR1054C03.g	Sb04g035290	AT5G57610	ND	ND	ND	ND	ND	ND	ND	ND	ND	0.6362	ND	ND	-	protein
CA273566.1	GS1_SS_25637_17940	SCEPSD1007C11.g	Sb02g002150	AT5G57625	ND	-2.87	ND	ND	ND	ND	2.6523	-4.3105	ND	ND	ND	ND	p35792	stress
CA281933.1	GS1_SS_41756_17921	SCRFSD2023E07.g	Sb02g002150	AT5G57625	ND	ND	2.6132	ND	ND	ND	2.6252	-3.1322	ND	ND	ND	ND	p35792	stress
CA137800.1	GS1_SS_14268_12617	SCEPRZ1009A03.g	Sb07g021970	AT5G57685	-4.2565	-1.755	-1.745	ND	ND	ND	ND	ND	ND	ND	ND	ND	-	not assigned
CA163093.1	GS1_SS_16259_08286	SCRLRZ3043B11.g	Sb02g034675	AT5G57700	ND	ND	ND	ND	-1.4943	-1.43	ND	ND	ND	ND	ND	ND	-	not assigned
CA188170.1	GS1_SS_04381_19224	SCEPAM1023F03.g	Sb04g003170	AT5G58090	ND	ND	ND	ND	-0.9973	ND	ND	ND	ND	ND	ND	ND	-	misc
CA175235.1	GS1_SS_20204_14968	SCJFST1017H03.g	Sb07g014860	AT5G58140	ND	ND	ND	ND	ND	-1.1646	-1.2232	ND	ND	ND	ND	ND	-	protein
CA199371.1	GS1_SS_19929_18938	SCRUFL1021B04.g	Sb02g031330	AT5G58230	ND	-1.0591	ND	ND	ND	ND	ND	ND	ND	ND	ND	ND	-	development
CA154777.1	GS1_SS_03090_15723	SCSGLR1084G09.g	Sb01g036290	AT5G58300	ND	ND	ND	ND	ND	ND	ND	ND	ND	0.8827	ND	ND	-	signalling
CA091255.1	GS1_SS_05406_00389	SCUTAM2009A05.g	Sb03g038110	AT5G58300	ND	ND	ND	ND	ND	ND	ND	ND	ND	ND	ND	1.9038	-	signalling
CA119562.1	GS1_SS_01845_05193	SCCCLR1072C01.g	Sb09g005020	AT5G58320	ND	ND	ND	ND	ND	0.8955	ND	ND	ND	ND	ND	ND	-	protein
CA237859.1	GS1_SS_23224_05792	SCBFFL5070G07.b	Sb09g005020	AT5G58320	ND	ND	ND	ND	ND	0.7975	ND	ND	ND	ND	ND	ND	-	protein
CA287422.1	GS1_SS_25565_17459	SCMCSD2061D05.g	Sb01g036020	AT5G58380	ND	ND	ND	ND	1.636	ND	ND	ND	ND	ND	0.6922	ND	-	protein
CA117609.1	GS1_SS_17326_20059	SCBFLR1083H12.g	Sb04g008600	AT5G58390	ND	ND	ND	ND	ND	ND	ND	ND	ND	ND	ND	0.8498	-	misc
CA101427.1	GS1_SS_25147_01787	SCCCCL3080E05.g	Sb01g001850	AT5G58420	ND	-1.065	ND	ND	ND	ND	ND	ND	ND	ND	ND	ND	o22424	protein
CA101980.1	GS1_SS_04548_21817	SCVPRZ2036B07.g	Sb09g018320	AT5G58420	1.0151	-1.4159	ND	ND	ND	ND	1.3435	-1.1199	ND	ND	ND	ND	o22424	protein
CA081694.1	GS1_SS_00141_15755	SCCCCL5004A06.g	Sb03g038570	AT5G58430	ND	ND	ND	0.8006	ND	ND	ND	ND	ND	ND	ND	ND	-	RNA
CA160735.1	GS1_SS_16018_00210	SCJLRZ3077F12.g	Sb02g011210	AT5G58770	1.3888	-2.9904	1.2843	ND	ND	ND	ND	-3.4267	1.0859	ND	ND	ND	-	not assigned
CA096507.1	GS1_SS_04181_20153	SCJFRZ2014C04.g	Sb09g022060	AT5G58900	ND	ND	ND	1.1803	1.066	0.9012	ND	ND	ND	0.6349	ND	ND	-	RNA
CA260179.1	GS1_SS_24527_06187	SCRLRT3032B07.g	Os02g27960	AT5G58990	ND	-1.3731	ND	ND	ND	ND	ND	-1.1919	ND	ND	ND	ND	-	not assigned
CA149718.1	GS1_SS_05353_17642	SCCCRZ2002D10.g	Sb04g028530	AT5G59240	ND	-1.2894	ND	ND	ND	ND	ND	-1.0888	ND	ND	ND	ND	p49199	protein
CA204267.1	GS1_SS_20454_17933	SCSGFL1077E07.g	Sb01g003010	AT5G59250	ND	ND	ND	ND	ND	ND	-1.075	ND	ND	ND	ND	ND	-	transport
CA123094.1	GS1_SS_25732_02011	SCJLLR1105A05.g	Sb09g001180	AT5G59400	-0.7875	ND	ND	ND	ND	ND	ND	ND	ND	ND	ND	ND	-	not assigned
CA116767.1	GS1_SS_09658_16140	SCUTLR1058B12.g	Sb02g040820	AT5G59440	ND	-1.5712	ND	ND	ND	ND	1.0706	-1.2194	ND	ND	ND	ND	-	nucleotide metabolism
CA232377.1	GS1_SS_22831_08914	SCRUFL3061B03.g	Sb03g006900	AT5G59720	ND	ND	ND	ND	ND	ND	ND	ND	ND	ND	-0.8972	-1.1133	q943e7	stress
CA196125.1	GS1_SS_19582_21271	SCSBAD1085B04.g	Sb05g027370	AT5G59780	-1.5478	ND	ND	ND	ND	ND	ND	ND	ND	ND	ND	ND	q53nk6	RNA
CA108214.1	GS1_SS_19678_20080	SCSBHR1056H09.g	Sb05g027370	AT5G59780	-1.1411	ND	ND	ND	ND	ND	ND	ND	ND	-0.7022	ND	ND	q53nk6	RNA
CA128092.1	GS1_SS_05445_20866	SCCCLR2004D07.g	Sb03g001290	AT5G59850	1.0218	-1.0783	ND	ND	ND	ND	1.4257	ND	ND	ND	ND	ND	-	protein
CA101721.1	GS1_SS_25320_10516	SCMCST1058E10.g	Sb03g001290	AT5G59850	ND	-1.1656	ND	ND	ND	ND	ND	ND	ND	ND	ND	ND	-	protein
CA117323.1	GS1_SS_02378_18759	SCCCLR2002D04.g	Sb09g022920	AT5G59970	ND	ND	ND	-0.868	ND	0.8336	ND	ND	ND	-1.2475	ND	0.6739	-	DNA
CA127637.1	GS1_SS_09157_06293	SCCCLR2001D01.g	Sb09g022920	AT5G59970	ND	ND	ND	-1.2172	ND	0.9937	ND	ND	ND	-1.3746	ND	ND	-	DNA
CA118435.1	GS1_SS_12752_20648	SCRFLR2038C05.g	Sb09g022920	AT5G59970	ND	ND	ND	ND	ND	0.8009	ND	ND	ND	ND	ND	ND	-	DNA
CA186837.1	GS1_SS_18949_03741	SCUTST3084C11.g	Sb01g039690	AT5G60020	ND	ND	ND	ND	-1.119	-0.9965	ND	ND	2.8313	ND	ND	ND	-	secondary metabolism
CA084581.1	GS1_SS_03563_13355	SCQGLR2025B01.g	Sb03g039530	AT5G60020	ND	ND	ND	ND	ND	-0.8057	ND	2.2757	ND	-0.8788	1.9054	1.495	-	secondary metabolism
CA157797.1	GS1_SS_15571_05535	SCQSST1037B03.g	Sb09g022460	AT5G60020	ND	ND	ND	ND	ND	-2.6304	ND	ND	ND	ND	ND	ND	-	secondary metabolism
CA181354.1	GS1_SS_09822_04094	SCBGLR1003E02.g	Sb04g029300	AT5G60200	ND	ND	ND	ND	ND	ND	-1.0574	ND	ND	ND	ND	-0.6701	-	secondary metabolism
CA111487.1	GS1_SS_08935_09414	SCCCRZ1001F08.g	Sb2002s002020	AT5G60390	1.3028	ND	ND	ND	ND	ND	ND	ND	ND	ND	ND	ND	q03033	protein
CA167097.1	GS1_SS_16639_06414	SCCCSB1002F02.g	Sb01g000365	AT5G60720	ND	ND	ND	ND	ND	-0.9036	ND	ND	ND	ND	ND	ND	-	not assigned
CA147096.1	GS1_SS_14209_14596	SCCCRZ1004D09.g	Sb03g030650	AT5G60860	ND	ND	-0.6655	ND	ND	ND	ND	ND	-0.7548	ND	ND	1.0803	-	signalling
CA120244.1	GS1_SS_19155_12079	SCCCLR1075C09.g	Sb01g005500	AT5G61020	0.9641	ND	ND	ND	ND	ND	ND	ND	ND	ND	ND	ND	-	signalling
CA210637.1	GS1_SS_23867_14130	SCEPSB1129H07.g	Sb01g005500	AT5G61020	0.9211	ND	ND	ND	ND	ND	1.0801	ND	ND	ND	ND	ND	-	signalling
CA100876.1	GS1_SS_15894_11776	SCUTLR2030A01.g	Sb09g025330	AT5G61130	ND	1.2168	ND	ND	ND	ND	ND	ND	ND	0.688	ND	ND	-	minor CHO metabolism
CA272927.1	GS1_SS_24524_20897	SCEQRT3C03F06.g	Sb10g002770	AT5G61520	ND	-1.51	ND	ND	ND	ND	ND	-1.2446	ND	ND	ND	ND	q07423	transport
CA095951.1	GS1_SS_05008_17274	SCCCLR1070F12.g	Sb06g015020	AT5G61790	ND	-1.2697	ND	ND	ND	ND	ND	ND	ND	ND	ND	ND	q39817	signalling
CA147267.1	GS1_SS_14236_07502	SCJFRZ2026F10.g	Sb09g000330	AT5G61960	ND	ND	ND	-0.8205	ND	ND	ND	ND	ND	ND	ND	ND	-	cell
CA191763.1	GS1_SS_09314_05892	SCJLST1022G08.g	Sb01g021660	AT5G62070	ND	ND	ND	2.3428	1.8333	1.6642	ND	ND	ND	ND	1.7389	1.661	-	signalling
CA093513.1	GS1_SS_23337_17658	SCCCCL3080D07.g	Sb10g002240	AT5G62300	ND	-1.4658	ND	ND	ND	ND	ND	-1.2178	ND	ND	ND	ND	p35686	protein
CA100888.1	GS1_SS_04717_15163	SCEQRT2026F02.g	Sb03g043060	AT5G62410	ND	ND	ND	ND	ND	ND	ND	ND	ND	-0.7464	ND	ND	-	DNA
CA190654.1	GS1_SS_12774_08661	SCCCRT1C04F01.g	Sb01g044760	AT5G62440	1.0251	ND	ND	ND	ND	ND	ND	ND	ND	ND	ND	-0.8437	-	not assigned
CA156765.1	GS1_SS_15829_14224	SCSGHR1071G05.g	Sb04g023890	AT5G62460	ND	ND	ND	-0.8796	ND	ND	ND	ND	ND	ND	ND	ND	-	protein
CA118486.1	GS1_SS_16640_12236	SCCCLR2004H02.g	Sb10g022880	AT5G62550	ND	ND	ND	ND	ND	ND	ND	3.1242	ND	ND	ND	ND	-	not assigned
CA139619.1	GS1_SS_13151_12459	SCEQRT2101B11.g	Sb10g008760	AT5G62580	ND	ND	ND	ND	ND	-1.7572	ND	ND	ND	-0.8075	1.0824	ND	-	not assigned
CA161506.1	GS1_SS_16085_12578	SCMCRZ3068G10.g	Sb02g005780	AT5G62620	1.8841	ND	ND	ND	ND	ND	1.4016	ND	-1.1344	ND	ND	ND	-	cell wall
CA197426.1	GS1_SS_20806_01836	SCRFAD1023E03.g	Sb03g001210	AT5G62650	-0.8679	ND	ND	ND	ND	ND	-1.225	ND	ND	ND	ND	ND	-	not assigned
CA116561.1	GS1_SS_09625_10814	SCACLR1127H10.g	Sb01g011610	AT5G62670	ND	ND	ND	-1.052	ND	ND	ND	ND	ND	ND	ND	ND	q08436	transport
CA112295.1	GS1_SS_14906_09446	SCJFRZ2025H12.g	Sb02g023720	AT5G62890	ND	ND	ND	ND	ND	ND	ND	1.2856	ND	ND	ND	ND	-	transport
CA082461.1	GS1_SS_02343_19827	SCCCRZ2001C06.g	Sb04g028300	AT5G62890	1.0452	ND	ND	ND	ND	ND	ND	ND	ND	ND	ND	ND	-	transport
CA082569.1	GS1_SS_04529_12439	SCJLRZ1027A09.g	Sb07g020510	AT5G62890	ND	ND	ND	ND	ND	ND	ND	ND	ND	1.0389	ND	ND	-	transport
CA107148.1	GS1_SS_08330_08470	SCRFHR1006D06.g	Sb04g030420	AT5G62940	2.4069	ND	ND	ND	ND	ND	ND	ND	ND	1.0506	ND	ND	-	RNA
CA199700.1	GS1_SS_22837_19431	SCSBFL1040B02.g	Sb03g004590	AT5G63090	ND	ND	ND	ND	ND	-0.858	ND	ND	ND	ND	ND	ND	-	RNA
CA116898.1	GS1_SS_23013_01826	SCJFLR1013C08.g	Sb04g020690	AT5G63530	ND	ND	ND	1.5303	0.8857	1.0251	ND	ND	ND	ND	ND	ND	-	metal handling
CA220317.1	GS1_SS_23993_09667	SCSGFL4032A10.g	Sb10g020525	AT5G63630	0.8951	-0.9743	ND	ND	ND	ND	1.1512	ND	ND	ND	ND	ND	-	RNA
CA130451.1	GS1_SS_15210_15419	SCCCRT1002A11.g	Sb01g042750	AT5G63840	ND	ND	ND	ND	ND	ND	ND	ND	ND	ND	ND	-0.6611	-	misc
CA069293.1	GS1_SS_20522_07380	SCSBAD1054F04.g	Sb06g017130	AT5G63860	-0.9033	ND	ND	ND	ND	ND	ND	ND	ND	ND	ND	ND	-	stress
CA222670.1	GS1_SS_22045_14342	SCBGFL4056D06.g	Sb06g017130	AT5G63860	-1.0276	ND	ND	ND	ND	ND	ND	ND	ND	ND	ND	ND	-	stress
CA116652.1	GS1_SS_08582_19866	SCACLR1129A11.g	Sb08g005300	AT5G64040	ND	ND	ND	-1.4494	0.9641	1.0933	ND	ND	ND	ND	ND	ND	p31093	PS
CA166920.1	GS1_SS_10571_00811	SCVPRZ3031D11.g	Sb01g044330	AT5G64080	1.7938	ND	ND	ND	ND	ND	ND	ND	ND	0.7779	ND	ND	-	misc
CA205174.1	GS1_SS_22263_08222	SCSFSB1101H12.g	Sb01g033710	AT5G64200	ND	-1.3565	ND	ND	ND	ND	1.0817	-1.1691	ND	ND	ND	ND	-	RNA
CA131101.1	GS1_SS_11824_09809	SCEPRZ1011F02.g	Sb02g039740	AT5G64200	ND	ND	ND	ND	ND	ND	-1.295	ND	ND	ND	ND	ND	-	RNA
CA190908.1	GS1_SS_00870_06146	SCEQRT1033E11.g	Sb07g029040	AT5G64250	1.4325	-1.0855	ND	ND	ND	ND	1.23	-1.0534	ND	ND	ND	ND	-	misc
CA081780.1	GS1_SS_11982_19070	SCJFRT1008B03.g	Sb04g023640	AT5G64300	ND	ND	-0.7133	0.948	ND	ND	ND	ND	ND	ND	ND	ND	-	Co-factor and vitamine metabolism
CA066608.1	GS1_SS_00477_08044	SCEQAD1018D12.g	Sb04g023550	AT5G64330	-1.5797	ND	ND	1.885	ND	1.3075	-1.7856	ND	ND	ND	ND	ND	q5ks50	signalling
CA131255.1	GS1_SS_07122_06922	SCCCLR1048E04.g	Sb06g000380	AT5G64460	ND	ND	ND	ND	1.4235	2.1375	ND	-1.125	ND	ND	ND	ND	-	glycolysis
	GS1_SS_21620_12252	SCRUAD1132D09.g	Sb04g022672	AT5G64530	ND	ND	ND	ND	2.149	1.2503	ND	ND	ND	ND	2.3152	0.9466	-	development
CA094535.1	GS1_SS_21374_15489	SCCCCL4009F05.g	Sb06g030270	AT5G64570	ND	ND	ND	1.0652	-1.0139	ND	ND	ND	ND	ND	ND	1.0213	-	cell wall
CA138365.1	GS1_SS_03112_09453	SCEQRT2025F07.g	Sb02g035040	AT5G64700	ND	ND	ND	ND	ND	ND	ND	ND	ND	1.9917	ND	-2.0052	-	development
CA137519.1	GS1_SS_06568_16853	SCJFLR1035C02.g	Sb10g009590	AT5G65010	ND	ND	ND	ND	ND	ND	ND	-0.8917	ND	ND	ND	ND	q43011	amino acid metabolism
CA119262.1	GS1_SS_00003_16888	SCCCRT1001E12.g	Sb01g044550	AT5G65270	ND	ND	ND	ND	ND	-0.775	ND	ND	ND	ND	ND	ND	q40522	signalling
CA111522.1	GS1_SS_15094_09466	SCCCLR1068F12.g	Sb06g016330	AT5G65360	ND	ND	ND	ND	ND	0.9555	ND	ND	ND	ND	ND	ND	-	DNA
CA127906.1	GS1_SS_23214_16731	SCCCLR2001D10.g	Sb06g016850	AT5G65360	ND	ND	ND	-1.3478	ND	1.1206	ND	ND	ND	-1.5012	ND	ND	-	DNA
CA138768.1	GS1_SS_07788_02032	SCEQRT2030F11.g	Sb07g023390	AT5G65380	ND	ND	ND	ND	0.918	1.3267	ND	ND	ND	ND	1.1396	1.5081	-	development
CA090237.1	GS1_SS_05218_19619	SCSGAM2103B05.g	Sb10g026530	AT5G65530	ND	ND	ND	ND	ND	ND	ND	ND	ND	ND	1.6168	ND	-	protein
CA219607.1	GS1_SS_05234_09636	SCRUFL4020B01.b	Sb10g026530	AT5G65530	ND	ND	ND	ND	ND	ND	ND	ND	ND	ND	1.2802	1.0706	-	protein
CA190727.1	GS1_SS_05544_19640	SCCCRT1C05E01.g	Sb01g047940	AT5G65640	ND	ND	ND	ND	ND	-1.1682	ND	ND	ND	ND	ND	ND	-	RNA
CA127736.1	GS1_SS_05667_07879	SCCCCL1001A04.b	Sb01g006690	AT5G65700	1.4412	ND	ND	ND	ND	ND	ND	ND	ND	ND	ND	ND	-	signalling
CA119330.1	GS1_SS_14966_17859	SCJFRZ2027C05.g	Sb02g002450	AT5G65700	ND	ND	ND	0.8634	ND	ND	ND	ND	ND	ND	ND	1.1303	-	signalling
CA142166.1	GS1_SS_25921_02383	SCMCRT2087G12.g	Sb03g035640	AT5G65910	ND	ND	0.846	ND	ND	ND	ND	ND	ND	ND	ND	ND	-	RNA
CA188655.1	GS1_SS_16429_09681	SCEPAM2056G08.g	Sb02g032330	AT5G65980	ND	ND	-1.1187	ND	ND	ND	ND	ND	-0.9375	ND	ND	ND	-	transport
CA119826.1	GS1_SS_20048_09290	SCCCLR1066D01.g	Sb07g025040	AT5G66310	ND	ND	ND	ND	ND	-1.908	ND	ND	ND	ND	ND	ND	-	cell
CA127126.1	GS1_SS_16361_04737	SCCCLR2002F09.g	Sb06g023940	AT5G66320	ND	ND	ND	2.0744	ND	ND	ND	ND	ND	ND	ND	ND	-	RNA
CA096176.1	GS1_SS_13638_17704	SCCCLR1C05G08.g	Sb03g024460	AT5G66390	ND	ND	ND	ND	ND	ND	ND	ND	ND	ND	0.9584	0.8184	-	misc
CA112086.1	GS1_SS_16917_18473	SCJFRZ2007A10.g	Sb03g030340	AT5G66460	ND	ND	ND	1.055	ND	ND	ND	ND	ND	ND	1.5796	2.2469	-	cell wall
CA102843.1	GS1_SS_01379_03627	SCEQHR1078H07.g	Sb02g031250	AT5G66540	ND	ND	ND	ND	ND	ND	1.2712	ND	ND	ND	ND	ND	-	protein
CA194589.1	GS1_SS_06661_12550	SCEQRT2027H04.g	Sb02g006330	AT5G66680	ND	-0.8791	ND	ND	ND	ND	ND	ND	ND	ND	ND	ND	-	protein
CA112593.1	GS1_SS_01732_12404	SCEQLB1066A06.g	Sb01g009740	AT5G66770	ND	ND	-2.1891	ND	ND	ND	1.3335	ND	-2.0497	ND	ND	ND	-	development
CA131256.1	GS1_SS_02491_04922	SCRULB1060H04.g	Sb04g034050	AT5G66800	ND	ND	ND	ND	ND	ND	ND	ND	ND	ND	ND	1.9609	-	not assigned
CA150396.1	GS1_SS_02279_09129	SCBFRZ2017C12.g	Sb06g018220	AT5G67030	ND	ND	ND	ND	ND	ND	ND	ND	ND	ND	ND	0.8829	q40412	hormone metabolism
CA105493.1	GS1_SS_08060_13661	SCJFHR1C06A09.b	Sb10g004550	AT5G67140	-0.8715	ND	ND	ND	ND	ND	ND	ND	ND	ND	ND	ND	-	protein
CA178669.1	GS1_SS_18140_10714	SCSFST1064G12.g	Sb04g004070	AT5G67210	ND	ND	ND	ND	ND	ND	ND	1.5328	ND	ND	ND	ND	-	not assigned
CA188556.1	GS1_SS_19056_13708	SCQSHR1022B03.g	Sb04g004070	AT5G67210	ND	ND	ND	ND	ND	-0.703	ND	ND	ND	-0.7648	1.0909	ND	-	not assigned
CA109342.1	GS1_SS_08601_04578	SCSGHR1070G09.g	Sb01g043470	AT5G67385	ND	ND	ND	-0.8396	ND	ND	-1.0019	ND	ND	ND	ND	ND	-	signalling
CA189364.1	GS1_SS_13907_00263	SCSFRT2071F11.g	Sb04g028310	AT5G67620	ND	ND	ND	ND	1.461	0.9189	ND	ND	ND	ND	0.9902	ND	-	not assigned
CA125184.1	GS1_SS_00578_20354	SCRFLR1012A09.g	Os01g57962	ATcG00340	ND	ND	ND	-0.9904	ND	ND	ND	ND	ND	ND	ND	ND	p12156	PS
CA188317.1	GS1_SS_02092_03297	SCEPAM1053F08.g	Os12g34124	ATMG00090	ND	ND	ND	ND	ND	ND	ND	ND	ND	ND	ND	-0.9044	p46773	protein
CA116635.1	GS1_SS_09634_16012	SCACLR1128G08.g	sugarcane specific	ATMG00160	ND	ND	ND	ND	ND	ND	ND	ND	ND	ND	ND	-0.8798	p00412	mitochondrial electron transport
CA235973.1	GS1_SS_25608_11636	SCACFL5030A05.g	Os12g34014	ATMG00270	ND	ND	ND	ND	ND	ND	ND	ND	ND	ND	ND	-0.8769	q02500	mitochondrial electron transport
CA174176.1	GS1_SS_17563_10706	SCJFST1009D01.g	Sb01g000480	monocot specific	ND	ND	ND	ND	ND	ND	ND	ND	ND	0.9246	ND	ND	-	-
CA072260.1	GS1_SS_01858_07474	SCCCAM1073A05.g	Sb01g016490	monocot specific	ND	ND	ND	ND	1.6474	1.5052	ND	ND	ND	ND	1.5489	2.1323	-	-
CA095394.1	GS1_SS_24563_04818	SCCCCL5004D07.g	Sb01g017440	monocot specific	2.1617	ND	-1.5835	2.9703	1.1789	ND	1.5357	2.4465	1.7209	0.8227	3.41	2.3352	-	-
CA078717.1	GS1_SS_03911_10652	SCRLAM1010E06.g	Sb01g028820	monocot specific	ND	ND	ND	ND	ND	ND	ND	ND	ND	ND	ND	0.8169	-	-
CA094572.1	GS1_SS_02471_00132	SCQSLR1018C04.g	Sb01g030060	monocot specific	ND	ND	ND	1.45	ND	1.2925	ND	ND	ND	ND	ND	ND	-	-
CA150179.1	GS1_SS_09392_10965	SCCCRZ2C03F10.g	Sb01g032560	monocot specific	ND	ND	ND	ND	ND	ND	ND	ND	ND	1.23	ND	ND	-	-
CA117421.1	GS1_SS_05715_13689	SCCCCL2001H12.b	Sb01g038245	monocot specific	ND	ND	ND	ND	ND	-0.9335	ND	ND	ND	ND	ND	ND	-	-
CA167146.1	GS1_SS_25201_14196	SCCCSB1003B11.g	Sb01g041360	monocot specific	ND	ND	ND	ND	ND	-1.04	ND	ND	ND	ND	1.0838	0.8207	-	-
CA101832.1	GS1_SS_04303_00173	SCCCLR1075D11.g	Sb01g044630	monocot specific	ND	ND	ND	ND	1.4313	1.2009	ND	ND	-0.7464	ND	1.2668	1.1058	-	-
CA143761.1	GS1_SS_13781_03122	SCRURT2006H09.g	Sb01g045660	monocot specific	1.6681	ND	ND	-2.0718	ND	ND	1.7651	ND	ND	ND	ND	ND	-	-
CA137960.1	GS1_SS_09478_02485	SCEPRT2044D05.g	Sb01g048795	monocot specific	ND	ND	ND	ND	ND	ND	ND	ND	ND	ND	0.8547	1.1122	-	-
CA100885.1	GS1_SS_24020_09527	SCUTLR2030G03.g	Sb01g050370	monocot specific	ND	ND	ND	ND	ND	0.884	ND	ND	ND	ND	ND	ND	-	-
CA145611.1	GS1_SS_12394_17722	SCSGRT2066C07.g	Sb02g002710	monocot specific	ND	ND	ND	ND	ND	ND	ND	1.7433	ND	-0.708	ND	ND	-	-
CA082291.1	GS1_SS_03760_10041	SCAGAM2125E03.g	Sb02g006080	monocot specific	ND	1.6557	1.5003	-0.8198	ND	ND	ND	ND	ND	ND	0.7837	ND	-	-
CA300730.1	GS1_SS_26289_08473	SCSFLV1048C08.g	Sb02g007130	monocot specific	ND	ND	ND	ND	ND	ND	-1.1996	ND	ND	ND	ND	ND	-	-
CA113726.1	GS1_SS_09460_14046	SCQGLB1029D12.g	Sb02g007160	monocot specific	ND	ND	ND	ND	ND	ND	ND	ND	ND	ND	2.5167	ND	-	-
CA146944.1	GS1_SS_11516_07071	SCCCRZ1002G05.g	Sb02g021496	monocot specific	ND	ND	ND	ND	ND	ND	ND	ND	ND	-0.5643	ND	ND	-	-
CA150689.1	GS1_SS_13990_08718	SCCCRZ2C04E08.g	Sb02g023320	monocot specific	-1.8632	ND	ND	ND	ND	ND	ND	ND	ND	ND	ND	ND	-	-
CA079406.1	GS1_SS_03195_08289	SCSBAM1088A01.g	Sb02g025090	monocot specific	1.2335	ND	ND	ND	ND	ND	1.3768	ND	ND	ND	ND	ND	-	-
CA100698.1	GS1_SS_23996_14517	SCCCCL7002C06.g	Sb02g025170	monocot specific	4.8167	ND	ND	ND	ND	1.0586	ND	ND	ND	ND	ND	ND	-	-
CA129560.1	GS1_SS_25340_06710	SCSFLR2024A02.g	Sb02g026680	monocot specific	ND	ND	ND	ND	ND	0.7309	ND	ND	ND	ND	ND	0.6235	-	-
	GS1_SS_08088_15207	SCCCRZ1003B11.g	Sb02g026740	monocot specific	ND	ND	ND	ND	ND	ND	ND	ND	ND	ND	1.0635	0.8418	-	-
CA112195.1	GS1_SS_13925_19329	SCEZLB1009D04.g	Sb02g026740	monocot specific	1.43	ND	ND	ND	ND	ND	1.3157	ND	ND	ND	ND	ND	-	-
CA180606.1	GS1_SS_13553_01236	SCMCRT2087A05.g	Sb02g027820	monocot specific	1.2588	ND	ND	ND	ND	ND	ND	ND	ND	ND	ND	ND	-	-
CA102876.1	GS1_SS_07558_11971	SCUTRZ3070F02.g	Sb02g031530	monocot specific	ND	ND	ND	-1.1065	ND	-1.7983	ND	ND	ND	-1.5332	ND	ND	-	-
CA130834.1	GS1_SS_11768_01958	SCBFRT1064H06.g	Sb02g033225	monocot specific	ND	0.9394	-0.7777	ND	ND	ND	ND	0.9325	-0.62	ND	ND	ND	-	-
CA114348.1	GS1_SS_09367_13105	SCQSLB1052C01.g	Sb02g034990	monocot specific	ND	ND	ND	ND	ND	ND	ND	ND	ND	ND	0.8469	ND	-	-
CA192173.1	GS1_SS_19213_02661	SCQSLB1051H09.g	Sb02g035850	monocot specific	ND	ND	ND	3.195	1.0297	1.426	ND	1.1706	ND	1.0399	ND	1.2352	-	-
	GS1_SS_22777_13393	SCJLLR1107G06.g	Sb02g035960	monocot specific	1.9103	ND	ND	ND	0.9658	ND	1.4335	ND	ND	ND	0.9785	0.6295	-	-
CA276914.1	GS1_SS_25447_13585	SCRLSD2011D08.g	Sb02g036850	monocot specific	-1.7259	ND	-0.8903	ND	ND	ND	ND	ND	ND	ND	ND	ND	-	-
CA102766.1	GS1_SS_07549_05544	SCCCHR1004H04.g	Sb02g037400	monocot specific	ND	ND	ND	-0.9829	ND	ND	ND	ND	ND	-0.8526	ND	ND	-	-
CA181573.1	GS1_SS_15979_14228	SCCCLR1048A03.g	Sb02g038440	monocot specific	ND	2.6448	ND	ND	-2.1326	1.7674	ND	5.9089	3.9158	-4.0008	ND	3.7317	-	-
CA141359.1	GS1_SS_12427_17238	SCJFRT2060A10.g	Sb02g038460	monocot specific	ND	3.1217	ND	-1.5765	-2.5159	1.7031	ND	5.3551	3.8191	-4.5518	ND	4.1912	-	-
CA124324.1	GS1_SS_18890_03350	SCRLLR1038H04.g	Sb02g038790	monocot specific	-1.271	ND	ND	ND	ND	ND	ND	ND	ND	1.1142	ND	ND	-	-
CA117670.1	GS1_SS_16279_00786	SCBGLR1002B09.g	Sb02g038810	monocot specific	ND	ND	ND	ND	ND	-0.769	ND	ND	ND	1.1081	ND	-1.1091	-	-
CA110596.1	GS1_SS_18536_09986	SCVPHR1094H06.g	Sb02g038810	monocot specific	ND	ND	ND	ND	ND	ND	ND	ND	ND	0.872	ND	-0.8127	-	-
CA081819.1	GS1_SS_03682_02989	SCCCRZ2003H01.g	Sb02g039400	monocot specific	ND	ND	ND	ND	2.585	1.865	ND	ND	ND	ND	1.035	ND	-	-
CA181414.1	GS1_SS_18441_09795	SCBFST3132G08.g	Sb02g040230	monocot specific	ND	ND	ND	ND	-0.9725	ND	ND	ND	ND	ND	ND	ND	-	-
CA116539.1	GS1_SS_07270_14269	SCACLR1127F05.g	Sb02g042680	monocot specific	ND	ND	ND	-0.9744	ND	1.3888	ND	ND	ND	-0.9049	ND	0.6022	-	-
CA190568.1	GS1_SS_14513_12966	SCEQRT1025E08.g	Sb02g043650	monocot specific	ND	ND	ND	ND	ND	ND	-1.1225	ND	ND	ND	ND	ND	-	-
CA131401.1	GS1_SS_12340_06962	SCCCLR2C01A10.g	Sb03g000460	monocot specific	ND	-1.5275	ND	ND	ND	ND	ND	ND	ND	ND	ND	ND	-	-
CA158158.1	GS1_SS_16315_13266	SCQGAM2028B12.g	Sb03g003000	monocot specific	ND	ND	ND	1.0466	ND	ND	ND	ND	-0.7754	ND	ND	ND	-	-
CA077152.1	GS1_SS_13956_01140	SCSGRT2062A04.g	Sb03g004740	monocot specific	ND	ND	ND	ND	ND	ND	ND	-1.3496	ND	ND	ND	ND	-	-
CA106939.1	GS1_SS_08302_09784	SCQSHR1024C09.g	Sb03g005056	monocot specific	ND	ND	ND	1.2075	ND	1.0917	ND	ND	ND	ND	ND	1.2351	-	-
CA112747.1	GS1_SS_18596_08565	SCEQLB1068B05.g	Sb03g005770	monocot specific	ND	ND	ND	ND	1.0208	ND	ND	ND	ND	ND	ND	ND	-	-
CA190555.1	GS1_SS_15494_08444	SCJFRZ2013C01.g	Sb03g007240	monocot specific	-1.0299	1.1322	ND	ND	ND	ND	ND	0.9428	ND	ND	ND	ND	-	-
CA152276.1	GS1_SS_11557_08583	SCJFRZ2027A05.g	Sb03g008250	monocot specific	ND	ND	ND	ND	ND	ND	ND	ND	ND	ND	0.7181	0.6545	-	-
CA156615.1	GS1_SS_23611_08483	SCQGLR2017D09.g	Sb03g010100	monocot specific	-1.3456	ND	ND	ND	ND	ND	ND	ND	ND	ND	ND	ND	-	-
CA091390.1	GS1_SS_05435_08692	SCUTAM2010F11.g	Sb03g012640	monocot specific	2.4252	ND	ND	ND	ND	ND	ND	ND	ND	ND	ND	ND	-	-
CA154801.1	GS1_SS_15381_08260	SCCCRZ3003E03.g	Sb03g013740	monocot specific	ND	ND	ND	ND	ND	ND	ND	ND	-0.7998	ND	ND	ND	-	-
CA196919.1	GS1_SS_19669_14162	SCBFAD1094D06.g	Sb03g013740	monocot specific	ND	ND	ND	ND	ND	ND	ND	ND	ND	-1.5862	ND	ND	-	-
CA138524.1	GS1_SS_12997_06596	SCEQRT2027E11.g	Sb03g013750	monocot specific	ND	ND	ND	ND	ND	ND	ND	ND	ND	ND	-0.904	ND	-	-
	GS1_SS_09734_10486	SCBFLR1026G01.g	Sb03g020222	monocot specific	ND	ND	ND	ND	-1.2426	ND	ND	ND	ND	ND	ND	ND	-	-
CA137467.1	GS1_SS_20972_02516	SCAGRT2040C06.g	Sb03g026067	monocot specific	ND	ND	ND	ND	ND	-1.0074	ND	ND	ND	ND	0.8013	ND	-	-
CA130825.1	GS1_SS_13187_02951	SCCCLB1001E11.g	Sb03g029400	monocot specific	ND	ND	ND	ND	ND	1.4312	ND	ND	ND	ND	2.8697	3.1395	-	-
CA272671.1	GS1_SS_25196_11886	SCCCSD2002A10.g	Sb03g031240	monocot specific	1.0425	ND	ND	ND	ND	ND	ND	ND	ND	ND	ND	ND	-	-
CA129557.1	GS1_SS_11598_04182	SCSFLR2016H10.g	Sb03g033945	monocot specific	ND	ND	ND	ND	ND	ND	-1.463	ND	ND	ND	ND	ND	-	-
CA150543.1	GS1_SS_17262_00357	SCBFRZ2019C12.g	Sb03g034860	monocot specific	-3.8577	ND	ND	ND	ND	ND	ND	ND	ND	ND	2.4158	1.7	-	-
CA242307.1	GS1_SS_23488_07450	SCEPFL3085F03.g	Sb03g034870	monocot specific	ND	-1.0546	ND	ND	ND	ND	1.0703	ND	ND	ND	ND	ND	-	-
CA159924.1	GS1_SS_04737_12358	SCUTRZ3069H08.g	Sb03g036325	monocot specific	ND	ND	-1.9242	ND	ND	ND	ND	ND	-2.8743	ND	ND	ND	-	-
CA236543.1	GS1_SS_08029_12413	SCSBFL5014D03.g	Sb03g036390	monocot specific	ND	ND	ND	ND	ND	ND	ND	ND	ND	ND	1.92	ND	-	-
CA121136.1	GS1_SS_11531_09436	SCQGLR2032B06.g	Sb03g036950	monocot specific	ND	-1.3672	ND	ND	ND	ND	ND	-1.3978	ND	-0.7514	1.0417	ND	-	-
CA159851.1	GS1_SS_15871_13830	SCJFRZ3C06A10.g	Sb03g036960	monocot specific	2.5528	ND	ND	-2.2144	-1.3419	-2.0225	ND	ND	-1.0349	-1.7694	ND	ND	-	-
CA110831.1	GS1_SS_12650_21203	SCJLLR1054E04.g	Sb03g037840	monocot specific	ND	ND	ND	ND	ND	ND	ND	ND	ND	ND	ND	-0.8871	-	-
CA131636.1	GS1_SS_04921_02491	SCBGRT1047C08.g	Sb03g037890	monocot specific	ND	ND	-1.4896	1.3941	1.2625	ND	ND	ND	-0.8666	ND	ND	ND	-	-
CA116651.1	GS1_SS_09637_01035	SCACLR1129A10.g	Sb03g039730	monocot specific	ND	ND	ND	-1.4808	ND	ND	ND	ND	ND	-1.867	ND	ND	-	-
CA135148.1	GS1_SS_24593_08755	SCJLRT1016B01.g	Sb03g039870	monocot specific	-1.6694	0.9316	0.885	ND	ND	ND	-1.4346	0.7867	0.7387	0.7371	ND	ND	-	-
CA070062.1	GS1_SS_01351_00224	SCSGAD1007C09.g	Sb03g043400	monocot specific	ND	ND	ND	ND	ND	ND	ND	ND	ND	ND	ND	0.731	-	-
CA095168.1	GS1_SS_06193_11555	SCJFLR1035B02.g	Sb03g044770	monocot specific	ND	ND	ND	1.5265	ND	ND	ND	ND	ND	ND	ND	ND	-	-
CA111138.1	GS1_SS_08871_08840	SCACLB1046B10.g	Sb03g045310	monocot specific	ND	ND	ND	ND	ND	ND	ND	ND	ND	ND	2.006	1.935	-	-
CA150919.1	GS1_SS_16206_10830	SCCCLR2003G10.g	Sb03g045750	monocot specific	ND	ND	ND	ND	ND	ND	ND	-1.3099	ND	ND	ND	ND	-	-
CA272925.1	GS1_SS_24517_08410	SCEQRT3C03F04.g	Sb04g007350	monocot specific	ND	-2.284	ND	ND	ND	ND	ND	ND	ND	ND	ND	ND	-	-
CA189367.1	GS1_SS_12371_12520	SCQSLB1049F08.g	Sb04g007530	monocot specific	ND	-2.4748	ND	ND	ND	ND	ND	-2.6401	ND	-1.8388	0.5926	ND	-	-
CA137838.1	GS1_SS_16074_08640	SCRULR1020E05.g	Sb04g007530	monocot specific	ND	ND	ND	ND	ND	ND	ND	-1.6684	ND	ND	ND	ND	-	-
CA131097.1	GS1_SS_11808_16079	SCBFRT1068C02.g	Sb04g008190	monocot specific	ND	-1.08	ND	ND	ND	ND	ND	-0.8436	ND	ND	ND	ND	-	-
CA147079.1	GS1_SS_14381_05008	SCCCRZ1004C02.g	Sb04g008367	monocot specific	ND	1.6331	ND	ND	ND	1.3151	ND	1.8223	ND	ND	ND	ND	-	-
CA196425.1	GS1_SS_12231_10753	SCBFAD1088H04.g	Sb04g009690	monocot specific	ND	ND	ND	ND	ND	ND	ND	ND	ND	ND	-0.9199	-1.0446	-	-
CA130696.1	GS1_SS_18106_11993	SCCCRT1004H04.g	Sb04g021360	monocot specific	ND	ND	ND	ND	ND	ND	ND	ND	0.7018	ND	ND	ND	-	-
CA150641.1	GS1_SS_12127_02464	SCVPRZ2040D09.g	Sb04g021920	monocot specific	ND	ND	ND	ND	1.8081	1.1552	ND	ND	0.6279	1.0139	ND	ND	-	-
CA108591.1	GS1_SS_08476_09942	SCSFHR1046H02.g	Sb04g022220	monocot specific	ND	-2.1799	ND	ND	ND	ND	1.66	-1.3067	ND	ND	2.4965	ND	-	-
CA113204.1	GS1_SS_18116_07970	SCEZLB1010C05.g	Sb04g023360	monocot specific	ND	ND	ND	ND	1.8525	0.8076	ND	ND	ND	ND	0.9891	ND	-	-
CA116818.1	GS1_SS_09664_02008	SCCCLR1C11C06.g	Sb04g023950	monocot specific	1.2452	-1.4942	-3.2175	ND	3.1956	2.9722	2.3052	-2.2308	-3.994	ND	ND	ND	-	-
CA110777.1	GS1_SS_08820_13844	SCCCLB1001D02.g	Sb04g024250	monocot specific	ND	-2.6482	ND	ND	ND	ND	ND	-2.173	ND	ND	ND	ND	-	-
CA231565.1	GS1_SS_22765_10493	SCQSFL3035C02.g	Sb04g027060	monocot specific	ND	ND	ND	ND	ND	ND	ND	ND	ND	0.6498	ND	ND	-	-
CA082423.1	GS1_SS_15497_13124	SCSBAM1085D10.g	Sb04g027310	monocot specific	ND	-1.3784	ND	1.9968	ND	ND	ND	-2.0633	ND	ND	ND	ND	-	-
CA116901.1	GS1_SS_03786_09462	SCAGLR1021A05.g	Sb04g028585	monocot specific	ND	ND	ND	1.6642	ND	1.275	ND	ND	ND	ND	ND	ND	-	-
CA137574.1	GS1_SS_12859_09283	SCAGRT2041F09.g	Sb04g029770	monocot specific	ND	1.1251	-0.8066	ND	ND	ND	ND	2.5835	ND	ND	ND	ND	-	-
CA149985.1	GS1_SS_14627_10962	SCCCRZ2C01E04.g	Sb04g031700	monocot specific	ND	ND	ND	ND	2.1391	1.5888	ND	ND	ND	-0.7989	0.6959	ND	-	-
CA121230.1	GS1_SS_10389_20048	SCEQLR1092C09.g	Sb04g032250	monocot specific	ND	ND	ND	-2.7252	ND	ND	ND	2.1769	ND	-0.8266	-1.2698	ND	-	-
CA120287.1	GS1_SS_08894_12329	SCCCLR1075G06.g	Sb04g032340	monocot specific	-0.971	ND	ND	ND	1.4223	ND	-1.3862	ND	ND	ND	ND	ND	-	-
CA153613.1	GS1_SS_23624_10667	SCUTRZ2024A08.b	Sb04g033000	monocot specific	-1.5848	1.8974	1.1665	ND	-1.4032	-1.7001	ND	ND	ND	ND	ND	ND	-	-
[truncated: 185 more rows]

## Sheet: Table S2
Table S2. Hormone-related gene set identified among the differentially expressed (DE) transcripts identified by microarray analysis. The values represent log2 ratios. Genes with orthology to model grass species (Sorghum bicolor, Sb; and Oryza sativa, Os) and homology to Arabidopsis thaliana (At) are identified. ND means not detected as DE; yellow highlight means hormone marker genes used in the B…
NCBI accession	Probe ID	SAS	Hormone	Ortholog (Sb/Os)	Ortholog (At)	Alias	Description	GOMapMan	Reference	LE11	LE51	LE55	UIE11	UIE51	UIE55	LA11	LA51	LA55	UIA11	UIA51	UIA55
CA111416.1	GS1_SS_00045_14409	SCAGLB1070A05.g	Abscisic acid	Sb03g034670	AT1G29280	WRKY65	WRKY DNA-BINDING PROTEIN 65	RNA	Nemhauser et al. 2006*	ND	ND	ND	ND	1.5552	0.9708	ND	ND	ND	ND	ND	ND
CA064906.1	GS1_SS_00075_12059	SCCCAD1004H06.g	Abscisic acid	Sb01g044290	AT2G22240	IPS2	Inositol-3-phosphate synthase isozyme 2	minor CHO metabolism	Nemhauser et al. 2006*	ND	-1.759	-1.0846	ND	ND	ND	ND	ND	ND	ND	ND	ND
CA093193.1	GS1_SS_01130_20489	SCCCCL3001D02.g	Abscisic acid	Sb01g036590	AT5G18270	ANAC087	NAC domain containing protein 87	development	Nemhauser et al. 2006*	ND	ND	ND	ND	ND	ND	ND	ND	ND	ND	0.7832	ND
CA112593.1	GS1_SS_01732_12404	SCEQLB1066A06.g	Abscisic acid	Sb01g009740	AT5G66770	SCL4	Scarecrow-like protein 4	development	Nemhauser et al. 2006*	ND	ND	-2.1891	ND	ND	ND	1.3335	ND	-2.0497	ND	ND	ND
CA072432.1	GS1_SS_01883_08769	SCEPAM1016B02.g	Abscisic acid	Sb10g027913	AT5G03740	HDT3	Histone deacetylase HDT3	RNA	Jiang et al. 2010*	1.1758	ND	ND	ND	ND	ND	ND	ND	ND	ND	ND	ND
CA121537.1	GS1_SS_02084_20718	SCEZLR1031F04.g	Abscisic acid	Sb09g028990	AT2G46270	GBF3	G-box binding factor 3	RNA	Jiang et al. 2010*	ND	ND	ND	-1.245	ND	ND	ND	ND	ND	-0.8909	ND	ND
CA150396.1	GS1_SS_02279_09129	SCBFRZ2017C12.g	Abscisic acid	Sb06g018220	AT5G67030	ZEP (ABA1)	Zeaxanthin epoxidase	hormone metabolism	Jiang et al. 2010	ND	ND	ND	ND	ND	ND	ND	ND	ND	ND	ND	0.8829
CA083905.1	GS1_SS_04079_03112	SCEPAM2056A01.g	Abscisic acid	Sb09g022370	AT2G37770	AKR4C9	Aldo-keto reductase family 4 member C9	minor CHO metabolism	Nemhauser et al. 2006	ND	1.1322	ND	ND	ND	ND	ND	0.945	ND	ND	ND	ND
CA156687.1	GS1_SS_04292_17596	SCVPRZ2039D09.g	Abscisic acid	Sb01g038410	AT2G30020	-	Probable protein phosphatase 2C 25	protein	Jiang et al. 2010, Chang et al. 2013*	ND	ND	ND	ND	1.0603	ND	ND	ND	ND	ND	1.2857	ND
CA090266.1	GS1_SS_05221_01422	SCSGAM2103C12.g	Abscisic acid	Sb03g033470	AT2G42820	HVA22F	HVA22-like protein F	hormone metabolism	Ramsak et al. 2013	ND	ND	ND	ND	ND	ND	ND	ND	ND	ND	1.1634	ND
CA155779.1	GS1_SS_05244_04480	SCCCCL4010C03.g	Abscisic acid	Sb09g006700	AT1G01360	PYL9	Abscisic acid receptor PYL9	not assigned	Jiang et al. 2010	ND	ND	ND	-1.0543	ND	ND	ND	ND	ND	-0.8881	ND	ND
CA132485.1	GS1_SS_05330_18052	SCEZLB1005F06.g	Abscisic acid	Sb03g014430	AT1G09090	RBOHB	Respiratory burst oxidase homolog protein B	stress	Nemhauser et al. 2006*	ND	1.1596	0.745	ND	ND	ND	ND	1.03	ND	ND	0.6821	ND
CA084250.1	GS1_SS_05584_17809	SCEQAM2038H01.g	Abscisic acid	Sb03g030410	AT1G29395	COR413IM1	Cold-regulated 413 inner membrane protein 1	not assigned	Jiang et al. 2010*	ND	ND	-1.2624	ND	ND	ND	ND	1.4425	ND	ND	ND	ND
CA180793.1	GS1_SS_05642_03559	SCEZLB1010C01.g	Abscisic acid	Sb09g018970	AT2G38750	ANN4	Annexin 4	cell	Jiang et al. 2010*	ND	ND	-0.8686	ND	ND	ND	ND	ND	ND	ND	ND	ND
CA093387.1	GS1_SS_05810_08429	SCCCCL3003H07.b	Abscisic acid	Sb09g005270	AT1G80160	-	Lactoylglutathione lyase / glyoxalase I family protein	Biodegradation of Xenobiotics	Nemhauser et al. 2006	1.2525	ND	ND	ND	ND	ND	1.4668	ND	0.9354	ND	ND	ND
CA137380.1	GS1_SS_06679_10997	SCAGRT2039A11.g	Abscisic acid	Sb01g039890	AT1G07430	AIP1	Highly ABA-induced PP2C gene 2 (Protein phosphatase 2C 3)	hormone metabolism	Nemhauser et al. 2006	ND	ND	ND	ND	ND	ND	ND	ND	-1.2075	ND	ND	ND
CA106962.1	GS1_SS_07499_06860	SCQSHR1024F04.g	Abscisic acid	Sb01g038970	AT3G55090	ABCG16	ABC transporter G family member 16	transport	Nemhauser et al. 2006	ND	ND	ND	ND	-2.2704	ND	ND	2.3628	1.7021	-3.4955	ND	2.6688
CA141090.1	GS1_SS_07869_18566	SCVPRZ2042H07.g	Abscisic acid	Sb04g000580	AT4G17260	-	Lactate/malate dehydrogenase family protein	fermentation	Jiang et al. 2010*	ND	ND	ND	ND	ND	ND	ND	ND	ND	-1.0832	ND	ND
CA113435.1	GS1_SS_08139_00976	SCEZLB1013C10.g	Abscisic acid	Sb02g004200	AT3G22620	-	Bifunctional inhibitor/lipid-transfer protein/seed storage 2S albumin superfamily protein	misc	Nemhauser et al. 2006	ND	ND	ND	ND	ND	ND	ND	ND	2.9116	-1.6272	ND	ND
CA137271.1	GS1_SS_08150_13607	SCUTLR1058D05.g	Abscisic acid	Sb02g043280	AT1G08570	ACHT4	Thioredoxin-like 1-1	redox	Nemhauser et al. 2006*	ND	ND	ND	-1.7531	ND	ND	ND	ND	0.8635	-1.3591	ND	ND
CA108961.1	GS1_SS_08534_02501	SCSGHR1068C04.g	Abscisic acid	Sb07g019190	AT3G15080	-	Polynucleotidyl transferase, ribonuclease H-like superfamily protein	DNA	Nemhauser et al. 2006*	ND	-0.9534	ND	ND	ND	ND	ND	ND	ND	ND	ND	ND
CA127315.1	GS1_SS_08607_00306	SCCCLR2C01C10.g	Abscisic acid	Sb03g008060	AT3G18200	-	Nodulin MtN21 /EamA-like transporter family protein	development	Nemhauser et al. 2006*	-1.88	ND	ND	ND	4.0882	3.0657	ND	ND	ND	ND	ND	ND
CA137663.1	GS1_SS_08899_20441	SCRFLR1034F03.g	Abscisic acid	Sb09g023310	AT3G08860	PYD4	PYRIMIDINE 4	amino acid metabolism	Nemhauser et al. 2006*	ND	ND	ND	ND	ND	ND	ND	ND	ND	0.8681	ND	ND
CA112189.1	GS1_SS_09050_12656	SCEPLB1042G03.g	Abscisic acid	Sb03g029100	AT5G14700	-	NAD(P)-binding Rossmann-fold superfamily protein	secondary metabolism	Nemhauser et al. 2006*	ND	ND	ND	-0.9914	ND	ND	ND	ND	ND	ND	ND	ND
CA112384.1	GS1_SS_09088_14427	SCEQLB1063D10.g	Abscisic acid	Sb03g027260	AT3G28007	SWEET4	Bidirectional sugar transporter SWEET4	development	Nemhauser et al. 2006	ND	ND	ND	ND	3.5359	2.9425	-1.1283	ND	ND	ND	ND	ND
CA118409.1	GS1_SS_09910_19780	SCEZRZ1017B08.g	Abscisic acid	Sb03g031520	AT3G18130	RACK1C	Receptor for activated C kinase 1C	protein	Jiang et al. 2010	1.0541	-1.1283	ND	ND	ND	ND	ND	-0.9405	ND	ND	ND	ND
CA093290.1	GS1_SS_10567_15914	SCCCCL3002E04.b	Abscisic acid	Sb02g024140	AT1G68020	TPS6	TREHALOSE-6-PHOSPHATASE SYNTHASE S6	minor CHO metabolism	Nemhauser et al. 2006	ND	1.5313	ND	1.0242	1.6656	1.1725	ND	ND	ND	ND	ND	ND
CA130781.1	GS1_SS_11757_18138	SCBFRT1064C08.g	Abscisic acid	Sb10g005170	AT5G20550	-	2-oxoglutarate (2OG) and Fe(II)-dependent oxygenase superfamily protein	secondary metabolism	Nemhauser et al. 2006*	ND	ND	ND	ND	ND	ND	ND	ND	ND	0.8517	1.3688	0.922
CA197523.1	GS1_SS_11822_15203	SCRFAD1024F09.g	Abscisic acid	Sb01g018855	AT5G23190	CYP86B1	Cytochrome P450 86B1	misc	Nemhauser et al. 2006	ND	ND	ND	ND	ND	ND	ND	2.3146	2.2141	-1.7687	ND	2.0931
CA132579.1	GS1_SS_12023_11525	SCEZLB1006E12.g	Abscisic acid	Sb03g032980	AT1G34040	TAR3	Tryptophan aminotransferase-related protein 3	secondary metabolism	Nemhauser et al. 2006*	ND	1.15	0.9586	ND	ND	ND	ND	ND	ND	ND	ND	ND
CA082172.1	GS1_SS_12316_17514	SCEPRT2043E12.g	Abscisic acid	Sb01g046410	AT3G51895	SULTR3;1	Sulfate transporter 3;1	transport	Nemhauser et al. 2006	ND	ND	ND	ND	ND	0.8625	ND	ND	ND	ND	ND	ND
CA113208.1	GS1_SS_13213_14333	SCJFLR1073D07.g	Abscisic acid	Sb09g018980	AT2G38760	ANN3	Annexin 3	cell	Nemhauser et al. 2006*	ND	ND	ND	-0.9734	0.93	ND	ND	ND	ND	-0.9069	ND	ND
CA101451.1	GS1_SS_13551_16733	SCBFLR1046A09.g	Abscisic acid	Sb03g024820	AT3G51860	CAX3	Vacuolar cation/proton exchanger 3	transport	Nemhauser et al. 2006	ND	ND	ND	ND	0.9534	0.697	ND	ND	ND	ND	ND	ND
CA096711.1	GS1_SS_13671_08629	SCJFRZ2005A01.g	Abscisic acid	Sb04g009280	AT1G01360	PYL9	Abscisic acid receptor PYL9	not assigned	Jiang et al. 2010	ND	ND	ND	ND	1.0525	0.9057	ND	ND	ND	ND	ND	ND
CA098159.1	GS1_SS_13683_17635	SCQSRT2031H06.g	Abscisic acid	Sb09g027110	AT3G15670	-	Late embryogenesis abundant protein (LEA) family protein	development	Nemhauser et al. 2006	ND	ND	-1.0342	ND	ND	ND	-1.3759	1.5012	ND	ND	ND	ND
CA139128.1	GS1_SS_13887_16812	SCSFRT2070A10.g	Abscisic acid	Sb01g030560	AT5G24530	DMR6	2-oxoglutarate (2OG) and Fe(II)-dependent oxygenase superfamily protein	secondary metabolism	Nemhauser et al. 2006*	ND	ND	ND	ND	ND	ND	ND	ND	ND	ND	0.8761	1.3595
CA118403.1	GS1_SS_14879_15591	SCCCLR1072G02.g	Abscisic acid	Sb09g006050	AT2G19810	-	Zinc finger CCCH domain-containing protein 20	RNA	Nemhauser et al. 2006	-1.0548	ND	ND	ND	ND	ND	ND	ND	ND	ND	ND	ND
CA155485.1	GS1_SS_15292_15403	SCACRZ3109D06.g	Abscisic acid	Sb02g025660	AT1G19230	RBOHE	Riboflavin synthase-like superfamily protein	stress	Nemhauser et al. 2006	ND	ND	ND	-0.7488	-1.453	-1.2625	ND	ND	ND	ND	ND	ND
CA155947.1	GS1_SS_15333_16913	SCBFRZ3008D06.g	Abscisic acid	Sb02g003230	AT1G78390	NCED9	NINE-CIS-EPOXYCAROTENOID DIOXYGENASE 9	hormone metabolism	Jiang et al. 2010*	ND	ND	-1.2884	ND	ND	1.7157	-2.3155	ND	-1.5799	ND	ND	1.08
CA158821.1	GS1_SS_15713_10279	SCRFHR1007F04.g	Abscisic acid	Sb02g043140	AT4G20780	CML42	Calmodulin like 42	signalling	Nemhauser et al. 2006	ND	ND	ND	ND	ND	ND	ND	ND	ND	ND	1.0555	ND
CA160056.1	GS1_SS_15917_17654	SCUTAM2088C05.g	Abscisic acid	Sb01g041390	AT2G17840	ERD7	EARLY-RESPONSIVE TO DEHYDRATION 7	development	Nemhauser et al. 2006	ND	ND	-1.3642	ND	ND	-1.119	-1.3672	ND	ND	ND	ND	ND
CA191879.1	GS1_SS_16005_09886	SCJFST1048C08.g	Abscisic acid	Sb01g030220	AT2G16990	-	Major facilitator superfamily protein	not assigned	Nemhauser et al. 2006*	-1.5491	ND	ND	ND	ND	-1.3725	-0.954	ND	ND	ND	ND	ND
CA161272.1	GS1_SS_16073_15411	SCMCRZ3067A10.g	Abscisic acid	Sb03g032150	AT2G32510	MAPKKK17	Mitogen-activated protein kinase kinase kinase 17	protein	Nemhauser et al. 2006	ND	ND	-1.1654	1.0064	ND	ND	ND	ND	-0.6394	ND	ND	ND
CA162714.1	GS1_SS_16222_07773	SCRFRZ3058E03.b	Abscisic acid	Sb04g030660	AT4G19230	CYP707A1	Abscisic acid 8'-hydroxylase 1	hormone metabolism	Jiang et al. 2010*	ND	ND	ND	1.3342	ND	ND	ND	1.21	ND	-1.2597	ND	ND
CA148234.1	GS1_SS_17291_12667	SCJFRZ1005F02.g	Abscisic acid	Sb01g021730	AT3G63210	MARD1	MEDIATOR OF ABA-REGULATED DORMANCY 1	hormone metabolism	Jiang et al. 2010	ND	ND	ND	-0.9917	1.2481	0.9432	-1.1135	ND	ND	-0.8215	0.8035	ND
CA174221.1	GS1_SS_17574_09750	SCJFST1009H06.g	Abscisic acid	Sb04g027020	AT5G23370	-	Putative GEM-like protein 8	hormone metabolism	Ramsak et al. 2013	ND	ND	ND	ND	ND	ND	ND	ND	ND	ND	-1.03	ND
CA136768.1	GS1_SS_18176_12363	SCQSRT1034G09.g	Abscisic acid	Sb03g046550	AT2G24580	-	Probable sarcosine oxidase	amino acid metabolism	Nemhauser et al. 2006*	ND	ND	1.4381	ND	ND	ND	1.1351	-1.0463	1.0351	ND	ND	ND
CA192045.1	GS1_SS_18192_21167	SCEQLB1067C03.g	Abscisic acid	Sb09g020140	AT4G15560	DXS (CLA1)	1-DEOXY-D-XYLULOSE 5-PHOSPHATE SYNTHASE	secondary metabolism	Jiang et al. 2010	ND	ND	ND	1.0914	ND	0.9498	ND	ND	ND	ND	ND	ND
CA182799.1	GS1_SS_18583_09931	SCEZST3148H10.g	Abscisic acid	Sb10g000960	AT4G24340	-	Phosphorylase superfamily protein	not assigned	Nemhauser et al. 2006*	ND	ND	ND	ND	ND	1.7095	ND	ND	ND	ND	ND	1.7413
CA130661.1	GS1_SS_18669_08783	SCCCRT1004E02.g	Abscisic acid	Sb07g028630	AT1G55760	-	BTB/POZ domain-containing protein	not assigned	Nemhauser et al. 2006*	ND	1.3342	1.0386	ND	ND	ND	ND	ND	ND	ND	0.9065	ND
CA116950.1	GS1_SS_19297_07941	SCAGLR1021G12.g	Abscisic acid	Sb01g019100	AT5G03230	-	Protein of unknown function, DUF584	not assigned	Nemhauser et al. 2006*	ND	ND	ND	ND	ND	-0.8941	ND	ND	ND	ND	ND	-0.8012
CA195424.1	GS1_SS_19492_05392	SCEZSB1093H10.g	Abscisic acid	Sb10g004960	AT5G20250	RFS6	Probable galactinol-sucrose galactosyltransferase 6	minor CHO metabolism	Nemhauser et al. 2006	ND	1.3169	1.79	ND	ND	ND	ND	ND	ND	ND	ND	ND
CA118073.1	GS1_SS_19901_16401	SCVPRZ2039D11.g	Abscisic acid	Sb03g026070	AT1G17550	HAB2	Homology to ABI2 (Protein phosphatase 2C 7)	hormone metabolism	Nemhauser et al. 2006	-0.8243	ND	ND	ND	ND	ND	-1.085	ND	-0.5318	ND	ND	ND
CA199371.1	GS1_SS_19929_18938	SCRUFL1021B04.g	Abscisic acid	Sb02g031330	AT2G16780	MSI2	WD-40 repeat-containing protein MSI2	development	Jiang et al. 2010	ND	-1.0591	ND	ND	ND	ND	ND	ND	ND	ND	ND	ND
CA201946.1	GS1_SS_20215_12139	SCSGFL1081C01.g	Abscisic acid	Sb10g008960	AT3G02850	SKOR	Potassium channel SKOR (STELAR K+ outward rectifier)	transport	Jiang et al. 2010*	-1.035	ND	ND	ND	ND	ND	ND	ND	ND	ND	ND	ND
CA192958.1	GS1_SS_21526_15823	SCRLSB1044E01.g	Abscisic acid	Sb03g001130	AT1G64110	-	P-loop containing nucleoside triphosphate hydrolases superfamily protein	protein	Nemhauser et al. 2006	ND	ND	ND	0.8556	ND	ND	ND	ND	ND	ND	ND	ND
CA127544.1	GS1_SS_21697_10367	SCACLR2007C03.g	Abscisic acid	Sb09g027690	AT1G18080	RACK1A	Receptor for activated C kinase 1A	protein	Jiang et al. 2010	ND	-1.3725	ND	ND	ND	ND	ND	-1.0088	0.721	ND	ND	ND
CA106846.1	GS1_SS_22805_08816	SCQSHR1022H06.g	Abscisic acid	Sb10g003050	AT3G15990	SULTR3;4	Probable sulfate transporter 3.4	transport	Nemhauser et al. 2006*	ND	ND	ND	1.1935	ND	ND	ND	ND	ND	1.795	ND	ND
CA147464.1	GS1_SS_23462_16559	SCEPRZ1009D10.g	Abscisic acid	Sb10g006230	AT2G26440	PME12	Probable pectinesterase/pectinesterase inhibitor 12	cell wall	Nemhauser et al. 2006	ND	ND	ND	2.0452	ND	ND	ND	ND	ND	1.4228	4.4852	3.4238
CA254950.1	GS1_SS_24241_16877	SCEPFL4173E10.g	Abscisic acid	Sb02g026570	AT1G45249	ABF2	ABSCISIC ACID-INSENSITIVE 5-like protein 5	hormone metabolism	Ramsak et al. 2013	-0.8576	ND	ND	ND	ND	ND	ND	ND	ND	ND	ND	ND
CA096043.1	GS1_SS_24913_15490	SCACCL6009B02.g	Abscisic acid	Sb04g008300	AT3G24520	HSFC1	Heat stress transcription factor C-1	RNA	Jiang et al. 2010	ND	ND	ND	ND	ND	ND	-1.3896	ND	ND	ND	ND	ND
CA067637.1, CA103112.1, CA209026.1	GS1_SS_25290_14289	SCQSAD1055E08.b, SCEQHR1082D05.g, SCEZAD1C05E07.g	Abscisic acid	Sb06g032740	AT5G13630	CHLH (ABAR)	Magnesium-chelatase subunit ChlH	tetrapyrrole synthesis	Jiang et al. 2010	-1.14	ND	ND	-1.5405	ND	1.005	-1.0983	ND	ND	ND	ND	0.7441
CA137632.1	GS1_SS_01391_17677	SCJLLR1054C03.g	Abscisic acid	Sb04g035290	AT5G57610	-	Protein kinase superfamily protein with octicosapeptide/Phox/Bem1p domain	protein	Nemhauser et al. 2006	ND	ND	ND	ND	ND	ND	ND	ND	ND	0.6362	ND	ND
CA124866.1	GS1_SS_11171_12095	SCUTLR1037C04.g	Abscisic acid	Sb10g029305	AT3G10250	-	Unknown	not assigned	Nemhauser et al. 2006	ND	ND	ND	ND	ND	0.8007	ND	ND	ND	ND	ND	ND
CA138697.1	GS1_SS_11423_20521	SCJFRZ2014H02.g	Abscisic acid	Sb01g048190	AT3G45970	EXLA1	Expansin-like A1	cell wall	Nemhauser et al. 2006*	ND	ND	ND	0.7856	ND	0.7414	ND	ND	ND	ND	ND	ND
CA171358.1	GS1_SS_17190_15693	SCRUSB1064B07.g	Abscisic acid	Sb01g046570	AT3G53110	RH38	DEAD-box ATP-dependent RNA helicase 38	DNA	Jiang et al. 2010*	ND	ND	ND	ND	ND	ND	ND	ND	ND	ND	ND	-0.635
CA131632.1	GS1_SS_17276_20176	SCEPRZ1010E06.g	Abscisic acid	Sb09g026860	AT1G72770	HAB1	Homology to ABI1	hormone metabolism	Jiang et al. 2010, Nemhauser et al. 2006	ND	ND	ND	ND	ND	ND	ND	ND	-0.5381	ND	ND	ND
CA150030.1	GS1_SS_00091_09993	SCJLRT1019A12.g	Auxin	Sb01g044720	AT5G49980	AFB5	Auxin F-box protein 5 (Transport inhibitor response 1-like protein)	protein	Jiang et al. 2010	ND	ND	ND	-1.3405	ND	ND	ND	ND	ND	ND	ND	ND
CA190908.1	GS1_SS_00870_06146	SCEQRT1033E11.g	Auxin	Sb07g029040	AT5G64250	-	Aldolase-type TIM barrel family protein	misc	Nemhauser et al. 2006*	1.4325	-1.0855	ND	ND	ND	ND	1.23	-1.0534	ND	ND	ND	ND
CA116567.1	GS1_SS_02369_18630	SCVPLR2005H03.g	Auxin	Sb01g008480	AT3G04730	IAA16	Auxin-responsive protein IAA16	RNA	Jiang et al. 2010*	-1.1097	ND	ND	ND	ND	ND	-1.304	ND	ND	ND	ND	ND
-	GS1_SS_03504_20356	SCCCAM2004G02.g	Auxin	Sb10g008290	AT1G73590	PIN1	Auxin efflux carrier component 1	hormone metabolism	Jiang et al. 2010, Nemhauser et al. 2006	ND	ND	ND	ND	ND	ND	-1.2146	ND	ND	1.0421	ND	ND
CA102169.1	GS1_SS_03691_08501	SCAGHR1019C11.g	Auxin	Sb10g006980	AT1G44830	ERF014	Ethylene-responsive transcription factor ERF014	RNA	Nemhauser et al. 2006*	1.0151	ND	ND	ND	ND	ND	ND	ND	ND	-3.0362	ND	ND
-	GS1_SS_03809_05158	SCEPRZ3046G08.g	Auxin	Sb04g034390	AT2G46690	SAUR32	Auxin-responsive protein SAUR32	hormone metabolism	Jiang et al. 2010*, Chang et al. 2013	ND	ND	ND	ND	ND	ND	ND	ND	ND	1.1516	ND	ND
CA083603.1	GS1_SS_04013_18978	SCEPAM2015F01.g	Auxin	Sb06g017490	AT1G59750	ARF1	Auxin response factor 1	RNA	Jiang et al. 2010	ND	ND	ND	ND	ND	-0.7948	ND	ND	ND	ND	ND	ND
CA102016.1	GS1_SS_05053_15269	SCCCRZ2C04D05.g	Auxin	Sb02g004670	-	-	Putative AUX/IAA transcriptional regulator family	RNA	Jiang et al. 2010	ND	ND	ND	ND	ND	ND	-1.3096	ND	-0.654	ND	ND	ND
CA093260.1	GS1_SS_05762_18529	SCCCCL3002B05.b	Auxin	Sb02g038170	AT2G14960	GH3.1	Probable indole-3-acetic acid-amido synthetase GH3.1	hormone metabolism	Jiang et al. 2010*, Nemhauser et al. 2006	2.5056	ND	ND	ND	2.2252	2.702	1.5681	-1.1711	-1.4662	ND	ND	ND
CA093383.1	GS1_SS_05808_20247	SCCCCL3003H02.b	Auxin	Sb10g004590	AT4G32280	IAA29	Auxin-responsive protein IAA29	hormone metabolism	Jiang et al. 2010, Nemhauser et al. 2006, Chang et al. 2013	ND	ND	ND	1.6201	ND	1.8554	ND	ND	1.491	ND	1.2456	3.0411
CA093470.1	GS1_SS_05842_20168	SCCCCL3005F04.b	Auxin	Sb04g004430	AT1G30330	ARF6	Auxin response factor 6	RNA	Jiang et al. 2010	1.7303	ND	ND	0.9465	ND	ND	ND	ND	ND	ND	ND	0.6647
CA141013.1	GS1_SS_06726_11141	SCVPRZ2041G12.g	Auxin	Sb01g032020	AT4G37390	YDK1 (GH3-2)	Auxin-responsive GH3 family protein	hormone metabolism	Jiang et al. 2010	ND	2.3845	3.0011	4.1581	3.6032	5.032	-1.7277	ND	ND	ND	ND	2.5903
CA139092.1	GS1_SS_07042_18864	SCEQRT2093D08.g	Auxin	Sb01g014120	-	-	Putative AUX/IAA transcriptional regulator family	RNA	Jiang et al. 2010	ND	ND	ND	ND	ND	ND	ND	3.3896	1.8578	-2.2408	ND	ND
CA191025.1	GS1_SS_07176_04916	SCCCRT2C03A04.g	Auxin	Sb03g034400	AT4G32810	CCD8	Carotenoid cleavage dioxygenase 8	hormone metabolism	Jiang et al. 2010*	ND	ND	ND	ND	-2.1842	ND	ND	ND	ND	ND	1.1909	3.0701
CA245765.1	GS1_SS_07856_03889	SCEZFL5083G01.g	Auxin	Sb05g004800	AT1G58100	TCP8	Transcription factor TCP8	hormone metabolism	Ramsak et al. 2013	ND	ND	ND	ND	ND	ND	ND	1.2775	ND	ND	ND	ND
CA108976.1	GS1_SS_08051_00576	SCSGHR1068D08.g	Auxin	Sb05g002150	AT1G73590	PIN1	Auxin efflux carrier component 1	hormone metabolism	Jiang et al. 2010	-1.3699	ND	ND	1.5065	ND	ND	-1.694	ND	ND	0.7099	ND	ND
CA127610.1	GS1_SS_09152_05776	SCACLR2014A01.g	Auxin	Sb02g031710	AT1G29430	SAUR62	Auxin-responsive protein SAUR62	hormone metabolism	Jiang et al. 2010*, Nemhauser et al. 2006*	ND	ND	ND	ND	ND	ND	ND	ND	ND	ND	1.4978	1.3717
CA116692.1	GS1_SS_09640_12681	SCJFRZ2028F06.g	Auxin	Sb02g031820	AT1G29450	SAUR64	Auxin-responsive protein SAUR64	hormone metabolism	Jiang et al. 2010	ND	ND	ND	ND	ND	ND	ND	ND	ND	ND	ND	1.2228
CA127968.1	GS1_SS_11378_07224	SCAGLR2018E06.g	Auxin	Sb03g013700	AT5G26930	GATA23	GATA transcription factor 23	RNA	Nemhauser et al. 2006	ND	ND	ND	-1.0502	1.1451	ND	ND	0.9572	ND	-0.8009	0.8147	ND
CA190410.1	GS1_SS_12175_14061	SCCCRT1C01F08.g	Auxin	Sb04g033550	AT3G60690	-	SAUR-like auxin-responsive protein family	hormone metabolism	Jiang et al. 2010*, Chang et al. 2013	ND	ND	-1.209	ND	ND	ND	ND	ND	ND	ND	ND	ND
CA134138.1	GS1_SS_12273_06458	SCJFRT1058A06.g	Auxin	Sb01g004590	AT1G18970	GLP1	Germin-like protein subfamily T member 1	metal handling	Jiang et al. 2010	ND	ND	ND	-2.5374	ND	ND	ND	ND	ND	-3.0531	-1.0522	ND
CA147546.1	GS1_SS_12691_18420	SCEPRZ1010C07.g	Auxin	Sb01g043910	AT4G36740	ATHB-40	Homeobox-leucine zipper protein ATHB-40	RNA	Jiang et al. 2010*	ND	ND	ND	ND	3.2617	3.9796	ND	ND	ND	ND	ND	ND
CA142329.1	GS1_SS_13593_18969	SCVPRT2082D02.g	Auxin	Sb02g031700	AT1G29460	SAUR65	Auxin-responsive protein SAUR65	hormone metabolism	Jiang et al. 2010	ND	ND	ND	ND	1.4658	ND	ND	ND	1.835	ND	ND	ND
CA152074.1	GS1_SS_14894_19741	SCJFRZ2015F02.g	Auxin	Sb03g011640	AT1G09540	MYB61	Myb domain protein 61	RNA	Jiang et al. 2010*	ND	1.5081	1.3678	ND	ND	ND	ND	ND	ND	ND	0.8881	ND
CA149998.1	GS1_SS_15036_14199	SCCCRZ2C01F06.g	Auxin	Sb01g040890	AT1G53700	WAG1	Serine/threonine-protein kinase WAG1	hormone metabolism	Jiang et al. 2010*	ND	ND	ND	ND	0.9908	ND	ND	ND	ND	ND	ND	ND
CA188655.1	GS1_SS_16429_09681	SCEPAM2056G08.g	Auxin	Sb02g032330	AT5G65980	-	Auxin efflux carrier family protein	transport	Jiang et al. 2010*	ND	ND	-1.1187	ND	ND	ND	ND	ND	-0.9375	ND	ND	ND
CA113364.1	GS1_SS_17418_19637	SCEZLB1012C07.g	Auxin	Sb02g024780	AT4G30960	CIPK6	CBL-interacting serine/threonine-protein kinase 6 (SNF1-RELATED PROTEIN KINASE 3.14)	protein	Jiang et al. 2010	-2.0901	ND	ND	ND	ND	ND	-2.3948	-1.2049	ND	ND	1.5716	1.1216
CA173862.1	GS1_SS_17798_06523	SCVPLR2027A11.g	Auxin	Sb07g026630	AT3G07390	AIR12	AUXIN-INDUCED IN ROOT CULTURES 12 (Auxin-responsive family protein)	hormone metabolism	Jiang et al. 2010, Chang et al. 2013*	1.9467	-1.51	ND	ND	ND	-1.1083	2.0001	ND	ND	ND	ND	ND
CA151389.1	GS1_SS_18640_19368	SCJFRZ2009F04.g	Auxin	Sb01g014130	AT3G04730	IAA16	Auxin-responsive protein IAA16	RNA	Jiang et al. 2010*	ND	ND	ND	ND	ND	ND	ND	2.5169	1.334	-0.9535	ND	ND
CA155725.1	GS1_SS_18938_20926	SCCCST1004A07.g	Auxin	Sb03g041110	AT2G23030	SRK2J	Serine/threonine-protein kinase (SNF1-related protein kinase 2.9)	protein	Jiang et al. 2010	-0.9578	0.8119	ND	ND	ND	ND	-1.1667	0.884	ND	ND	ND	ND
CA120082.1	GS1_SS_19676_16184	SCCCLR1069D05.g	Auxin	Sb05g003880	AT5G09810	ACT7	Actin 7	cell	Jiang et al. 2010*	ND	ND	ND	ND	-1.2812	ND	ND	ND	ND	ND	ND	ND
CA117928.1	GS1_SS_20911_16916	SCCCRZ1C01C08.g	Auxin	Sb04g022830	AT1G59750	ARF1	Auxin response factor 1	RNA	Jiang et al. 2010	ND	ND	ND	0.9456	ND	ND	ND	ND	ND	ND	ND	ND
CA086325.1	GS1_SS_21139_20692	SCMCAM2083C07.g	Auxin	Sb03g003200	-	-	Putative AUX/IAA transcriptional regulator family	RNA	Jiang et al. 2010*, Nemhauser et al. 2006*	1.0481	ND	ND	1.0188	2.1468	1.9452	ND	ND	ND	ND	ND	ND
CA216466.1	GS1_SS_21531_21847	SCRLFL4029G02.g	Auxin	Sb02g030260	AT5G51910	TCP19	Transcription factor TCP19	hormone metabolism	Ramsak et al. 2013	ND	ND	ND	ND	ND	ND	ND	ND	ND	0.6463	ND	ND
CA115654.1	GS1_SS_22657_04748	SCVPLB1015B02.g	Auxin	Sb04g032150	AT1G31050	bHLH111	Basic helix-loop-helix (bHLH) DNA-binding superfamily protein	RNA	Nemhauser et al. 2006*	ND	ND	ND	0.9468	ND	ND	ND	ND	ND	ND	ND	ND
CA234012.1	GS1_SS_22950_16778	SCSGFL4C08H12.g	Auxin	Sb04g004090	AT3G26370	-	O-fucosyltransferase family protein	hormone metabolism	Ramsak et al. 2013	ND	-1.0848	ND	ND	ND	ND	ND	-0.973	ND	ND	ND	ND
CA127515.1	GS1_SS_23522_14785	SCEPLR1008A10.g	Auxin	Sb08g020590	-	-	Putative AUX/IAA transcriptional regulator family	RNA	Jiang et al. 2010	-1.5835	ND	ND	ND	ND	ND	-2.4379	ND	ND	ND	ND	ND
CA123261.1	GS1_SS_23928_04620	SCJLLR1107A02.g	Auxin	Sb01g019130	AT4G30080	ARF16	Auxin response factor 16	RNA	Jiang et al. 2010	-0.9288	ND	ND	ND	ND	ND	-0.9963	ND	ND	ND	ND	ND
CA095347.1	GS1_SS_01074_18377	SCEQRT1029H05.g	Brassinosteroid	Sb04g023810	AT1G71830	SERK1	SOMATIC EMBRYOGENESIS RECEPTOR-LIKE KINASE 1	signalling	Jiang et al. 2010	ND	ND	ND	ND	ND	-0.9861	ND	ND	ND	ND	ND	ND
CA120812.1	GS1_SS_10356_17272	SCEPLR1030E06.g	Brassinosteroid	Sb03g041570	AT1G72180	-	Leucine-rich receptor-like protein kinase family protein	signalling	Nemhauser et al. 2006*	ND	0.9741	ND	ND	ND	ND	ND	ND	ND	ND	ND	ND
CA116976.1	GS1_SS_13375_14873	SCAGLR1043H02.g	Brassinosteroid	Sb01g042050	AT4G37760	SQE3	Squalene epoxidase 3	hormone metabolism	Ramsak et al. 2013	ND	ND	ND	ND	1.1251	0.6895	ND	ND	ND	ND	0.8086	ND
CA101695.1	GS1_SS_14850_07835	SCJFRZ2011C11.g	Brassinosteroid	Sb03g032990	AT4G39400	BRI1 (DWF2)	BRASSINOSTEROID INSENSITIVE 1	hormone metabolism	Jiang et al. 2010	ND	ND	ND	ND	ND	ND	-1.265	ND	ND	ND	ND	ND
CA156366.1	GS1_SS_15388_01375	SCEPRZ3047D01.g	Brassinosteroid	Sb02g038310	AT1G74360	-	Probable LRR receptor-like serine/threonine-protein kinase	hormone metabolism	Ramsak et al. 2013	1.3281	ND	ND	ND	ND	ND	ND	ND	-0.7949	ND	ND	ND
CA147663.1	GS1_SS_15830_18357	SCEZRZ1012A02.g	Brassinosteroid	Sb05g002580	AT5G05690	CYP90A1 (DWF3)	Cytochrome P450 90A1	hormone metabolism	Jiang et al. 2010	-0.9037	ND	ND	ND	ND	ND	-1.065	ND	ND	ND	ND	ND
CA081065.1	GS1_SS_15870_02299	SCCCRZ2C04F06.g	Brassinosteroid	Sb04g027360	AT4G08950	EXO	EXORDIUM	signalling	Jiang et al. 2010	ND	ND	ND	ND	ND	ND	ND	ND	ND	ND	1.1975	ND
CA119201.1	GS1_SS_16307_11714	SCCCLR1079F11.g	Brassinosteroid	Sb03g014360	AT3G16570	RALF23	Rapid alkalinization factor 23	signalling	Jiang et al. 2010	ND	ND	ND	ND	ND	ND	ND	ND	ND	ND	0.6528	0.9355
CA197991.1	GS1_SS_19789_14183	SCAGAD1077F08.g	Brassinosteroid	Sb03g004210	AT2G26710	CYP734A1	Cytochrome P450 734A1 (PHYB ACTIVATION TAGGED SUPPRESSOR 1)	hormone metabolism	Jiang et al. 2010	-1.774	ND	ND	ND	ND	ND	-2.0622	ND	ND	ND	ND	ND
CA150597.1	GS1_SS_20315_10910	SCCCLR1024B10.g	Brassinosteroid	Sb03g005980	AT5G02540	-	NAD(P)-binding Rossmann-fold superfamily protein	misc	Nemhauser et al. 2006*	ND	ND	ND	ND	ND	ND	ND	ND	ND	ND	3.5703	3.0798
CA212880.1	GS1_SS_21007_11942	SCCCCL7C03B02.g	Brassinosteroid	Sb02g033900	AT2G35150	EXL7	EXORDIUM-like 7	hormone metabolism	Jiang et al. 2010	ND	ND	ND	ND	-1.1549	ND	ND	ND	ND	ND	ND	ND
CA147403.1	GS1_SS_21614_21828	SCEPRZ1008H10.g	Brassinosteroid	Sb01g041900	AT3G50660	CYP90B1	Cytochrome P450 90B1 (PARTIALLY SUPPRESSING COI1 INSENSITIVITY TO JA 1)	hormone metabolism	Jiang et al. 2010	0.9065	ND	ND	ND	ND	ND	ND	ND	ND	ND	ND	ND
CA112240.1	GS1_SS_22206_04937	SCJFRZ2005B05.g	Brassinosteroid	Sb10g002190	AT5G51550	EXL3	EXORDIUM-like 3	not assigned	Jiang et al. 2010	ND	ND	ND	ND	ND	ND	ND	ND	ND	ND	-0.7714	ND
CA290242.1	GS1_SS_25736_09839	SCUTSD1024C08.g	Brassinosteroid	Sb03g046200	AT2G26870	NPC2	Non-specific phospholipase C2	lipid metabolism	Nemhauser et al. 2006*	-1.92	ND	ND	ND	ND	ND	ND	ND	ND	ND	ND	0.7125
CA283723.1	GS1_SS_41919_16256	SCSBSD1058E10.g	Brassinosteroid	Sb08g019320	AT1G74360	-	Probable LRR receptor-like serine/threonine-protein kinase	hormone metabolism	Ramsak et al. 2013	ND	ND	ND	ND	ND	ND	1.8633	ND	ND	ND	ND	ND
CA072495.1	GS1_SS_01347_00724	SCEPAM1016H05.g	Cytokinin	Sb04g027500	AT1G78240	QUA2	Probable pectin methyltransferase QUA2	stress	Jiang et al. 2010*	1.7251	ND	ND	ND	ND	ND	ND	ND	ND	ND	ND	ND
CA121641.1	GS1_SS_02434_18872	SCEZLR1052C06.g	Cytokinin	Sb01g010070	AT2G01830	AHK4 (CRE1)	Histidine kinase 4	hormone metabolism	Jiang et al. 2010, Chang et al. 2013*	ND	ND	ND	ND	ND	ND	ND	ND	ND	ND	ND	-0.808
CA121163.1	GS1_SS_10374_06801	SCEQLR1091D11.g	Cytokinin	Sb10g009770	AT1G70300	POT6	Potassium transporter 6	transport	Jiang et al. 2010*, Nemhauser et al. 2006*	ND	ND	ND	-1.3778	-1.4599	-1.8719	ND	ND	ND	ND	ND	ND
CA154836.1	GS1_SS_15220_12028	SCCCRZ3003H07.g	Cytokinin	Sb07g022530	AT5G21482	CKX7	Cytokinin dehydrogenase 7	hormone metabolism	Jiang et al. 2010*	ND	ND	1.15	ND	ND	ND	ND	ND	ND	ND	ND	ND
CA106876.1	GS1_SS_00319_12530	SCQSHR1023D08.g	Ethylene	Sb08g003180	AT1G68670	-	Myb-like transcription factor family protein	RNA	Chang et al. 2013*	-1.0635	-1.7494	-2.1025	ND	1.3525	1.4135	ND	ND	ND	ND	ND	ND
CA139125.1	GS1_SS_00435_10744	SCJFRT1059F04.g	Ethylene	Sb06g033520	AT5G22250	CAF1-11	Probable CCR4-associated factor 1 homolog 11	RNA	Chang et al. 2013*	ND	ND	ND	3.2635	2.7703	ND	ND	ND	ND	ND	1.8357	ND
CA218955.1	GS1_SS_00602_19470	SCJFAD1C12A04.b	Ethylene	Sb01g045060	AT1G72360	ERF073	ETHYLENE-RESPONSIVE TRANSCRIPTION FACTOR 73	hormone metabolism	Jiang et al. 2010*	ND	ND	ND	ND	ND	ND	ND	ND	0.8865	ND	ND	ND
CA127131.1	GS1_SS_00651_17437	SCCCLR2002G02.g	Ethylene	Sb06g030920	AT4G34200	PGDH1 (EDA9)	D-3-phosphoglycerate dehydrogenase 1 (EMBRYO SAC DEVELOPMENT ARREST 9)	amino acid metabolism	Chang et al. 2013*	1.1069	ND	ND	ND	ND	ND	ND	ND	ND	ND	ND	ND
CA178831.1	GS1_SS_00669_12475	SCSGST1068A02.g	Ethylene	Sb02g004260	AT3G22800	LRX6	Leucine-rich repeat extensin-like protein 6	cell wall	Chang et al. 2013	ND	1.7341	ND	1.1057	ND	ND	ND	ND	ND	ND	ND	ND
CA093039.1	GS1_SS_00955_18974	SCCCCL2001B02.b	Ethylene	Sb04g004750	AT1G79530	GAPCP1	Glyceraldehyde-3-phosphate dehydrogenase	glycolysis	Jiang et al. 2010	ND	ND	ND	ND	ND	ND	ND	-0.8514	ND	ND	ND	ND
CA081218.1	GS1_SS_01052_10142	SCCCAM2C04E07.g	Ethylene	Sb07g006210	AT3G20310	ERF7	ETHYLENE-RESPONSIVE TRANSCRIPTION FACTOR 7	hormone metabolism	Chang et al. 2013	1.735	ND	ND	ND	ND	ND	1.6468	ND	ND	ND	1.8733	1.0165
CA069172.1	GS1_SS_01146_09019	SCSBAD1053B05.g	Ethylene	Sb03g032570	AT5G11950	LOG8	Cytokinin riboside 5'-monophosphate phosphoribohydrolase	not assigned	Chang et al. 2013*	ND	ND	ND	ND	ND	ND	ND	-1.1735	ND	ND	ND	ND
CA101530.1	GS1_SS_01266_20694	SCACHR1038D01.g	Ethylene	Sb01g045040	-	SCERF2	Putative ethylene-responsive transcription factor	RNA	-	ND	ND	ND	1.3399	2.0492	1.8557	ND	ND	ND	ND	ND	ND
CA187952.1	GS1_SS_01828_19341	SCCCAM1C01F03.g	Ethylene	Sb07g011460	AT4G35160	-	O-methyltransferase family protein	secondary metabolism	Chang et al. 2013	ND	ND	ND	ND	ND	ND	ND	ND	ND	ND	ND	-0.5632
CA073445.1	GS1_SS_02087_14701	SCMCRT2105F02.g	Ethylene	Sb03g010960	AT5G17800	MYB56	MYB DOMAIN PROTEIN 56	RNA	Chang et al. 2013*	1.1841	-1.9201	ND	ND	ND	ND	2.2374	-2.2043	ND	ND	ND	ND
-	GS1_SS_02595_16779	SCCCLR1C06D07.g	Ethylene	Sb10g023000	AT3G24503	ALDH2C4 (REF1)	Aldehyde dehydrogenase family 2 member C4 (REDUCED EPIDERMAL FLUORESCENCE 1)	fermentation	Chang et al. 2013*	ND	ND	ND	ND	ND	ND	ND	ND	ND	ND	1.669	1.9017
CA128926.1	GS1_SS_03186_17681	SCQGLR2017H08.g	Ethylene	Sb05g003450	AT2G36080	ARF31	B3 domain-containing protein	RNA	Chang et al. 2013	1.1842	ND	ND	1.6381	ND	ND	ND	ND	ND	ND	ND	ND
CA119219.1	GS1_SS_03439_18894	SCJFLR1013D01.g	Ethylene	Sb09g028590	AT2G34480	-	60S ribosomal protein L18a-2	protein	Chang et al. 2013*	1.1001	-1.7297	ND	ND	ND	ND	1.3609	-1.3491	ND	ND	ND	ND
CA124686.1	GS1_SS_03616_08745	SCQGLR1088C06.g	Ethylene	Sb10g000470	AT4G12420	SKU5	Monocopper oxidase-like protein	misc	Chang et al. 2013*	ND	-2.4811	ND	ND	ND	ND	ND	ND	ND	ND	ND	ND
CA082781.1	GS1_SS_03846_00196	SCBFAM2117B08.g	Ethylene	Sb01g008730	AT1G77120	ADH1	ALCOHOL DEHYDROGENASE 1	fermentation	Jiang et al. 2010	ND	ND	ND	ND	ND	-1.6249	ND	ND	ND	ND	ND	-1.24
CA096507.1	GS1_SS_04181_20153	SCJFRZ2014C04.g	Ethylene	Sb09g022060	AT5G58900	-	Homeodomain-like transcriptional regulator	RNA	Chang et al. 2013*	ND	ND	ND	1.1803	1.066	0.9012	ND	ND	ND	0.6349	ND	ND
CA117636.1	GS1_SS_04244_17610	SCCCRZ2001A05.g	Ethylene	Sb01g041820	AT3G58060	MTPC3	Metal tolerance protein C3	transport	Chang et al. 2013	ND	ND	ND	ND	ND	ND	ND	ND	ND	ND	1.3251	ND
CA155706.1	GS1_SS_04545_08461	SCQSST1036C02.g	Ethylene	Sb04g007710	AT2G19580	TET2	TETRASPANIN 2	development	Chang et al. 2013*	ND	ND	ND	ND	ND	ND	ND	ND	ND	ND	-0.5952	-0.5906
CA087897.1	GS1_SS_04798_05772	SCVPCL6040B03.g	Ethylene	Sb09g003510	AT4G35850	-	Pentatricopeptide repeat-containing protein	not assigned	Chang et al. 2013*	ND	-1.1114	ND	ND	ND	ND	ND	-0.818	ND	ND	ND	ND
CA095951.1	GS1_SS_05008_17274	SCCCLR1070F12.g	Ethylene	Sb06g015020	AT5G61790	CNX1	Calnexin 1	signalling	Jiang et al. 2010	ND	-1.2697	ND	ND	ND	ND	ND	ND	ND	ND	ND	ND
CA072593.1	GS1_SS_05098_11319	SCJFRZ2006C07.g	Ethylene	Sb08g017280	AT4G15800	RALFL33	RALF-LIKE 33	signalling	Chang et al. 2013*	ND	ND	ND	ND	-1.4819	ND	ND	ND	ND	ND	-0.9074	ND
CA071178.1	GS1_SS_05259_21833	SCCCCL4004G06.g	Ethylene	Sb01g040720	AT4G37870	PCKA	PHOSPHOENOLPYRUVATE CARBOXYKINASE	gluconeogenesis	Jiang et al. 2010	ND	ND	ND	-0.9511	ND	ND	ND	ND	ND	ND	ND	ND
CA190727.1	GS1_SS_05544_19640	SCCCRT1C05E01.g	Ethylene	Sb01g047940	AT5G65640	bHLH93	Transcription factor bHLH93	RNA	Chang et al. 2013*	ND	ND	ND	ND	ND	-1.1682	ND	ND	ND	ND	ND	ND
CA093083.1	GS1_SS_05710_02918	SCCCCL2001H01.b	Ethylene	Sb01g005240	AT3G22850	-	Aluminium induced protein with YGL and LRDR motifs	hormone metabolism	Jiang et al. 2010	ND	ND	ND	-1.1225	ND	ND	ND	ND	ND	ND	-1.0005	-0.9031
CA093437.1	GS1_SS_05831_10248	SCCCCL3005A05.b	Ethylene	Sb01g008440	AT3G55250	-	Unknown	not assigned	Chang et al. 2013*	ND	ND	ND	ND	ND	ND	ND	0.8319	ND	ND	ND	ND
CA093663.1	GS1_SS_05886_04049	SCCCCL3120E03.g	Ethylene	Sb06g022600	AT2G35260	-	unknown protein	not assigned	Chang et al. 2013	ND	ND	ND	-2.0712	ND	ND	ND	ND	ND	-1.3158	ND	-0.7797
CA098112.1	GS1_SS_06733_10509	SCMCCL6054B10.g	Ethylene	Sb09g028300	AT4G18640	MRH1	MORPHOGENESIS OF ROOT HAIR 1 (Probable LRR receptor-like serine/threonine-protein kinase)	signalling	Chang et al. 2013*	ND	ND	ND	ND	ND	ND	ND	ND	ND	ND	ND	-0.7045
CA143321.1	GS1_SS_06805_06778	SCQSRT2034D09.g	Ethylene	Sb04g033750	AT1G01800	-	NAD(P)-binding Rossmann-fold superfamily protein	misc	Chang et al. 2013*	0.8667	-1.1831	ND	2.3734	ND	1.6952	ND	-1.9987	-1.144	ND	ND	ND
CA124242.1	GS1_SS_06981_05103	SCQGLR1085D04.g	Ethylene	Sb03g007200	-	-	Putative ethylene-responsive transcription factor	RNA	Chang et al. 2013	ND	ND	ND	0.9881	ND	ND	ND	ND	ND	ND	-0.7331	ND
CA135898.1	GS1_SS_07134_10453	SCVPRZ2038B10.g	Ethylene	Sb06g023430	AT4G03510	RMA1	E3 UBIQUITIN-PROTEIN LIGASE RMA1	protein	Chang et al. 2013	ND	ND	ND	-1.3719	ND	-1.5297	ND	ND	ND	-1.3846	ND	ND
CA103073.1	GS1_SS_07600_21642	SCSFRT2069E03.g	Ethylene	Sb02g011230	AT3G19400	-	Probable cysteine proteinase	protein	Jiang et al. 2010*	ND	ND	ND	ND	ND	ND	ND	ND	ND	ND	ND	1.0202
CA130424.1	GS1_SS_07794_18157	SCRLLR1038A06.g	Ethylene	Sb07g027480	AT1G76490	HMGR1	Hydroxy methylglutaryl CoA reductase 1	secondary metabolism	Chang et al. 2013	ND	ND	ND	ND	ND	ND	ND	ND	-0.8441	ND	ND	ND
CA191496.1	GS1_SS_07813_09729	SCCCRT2C08E12.g	Ethylene	Sb09g008190	AT4G03540	-	CASP-like protein 1 C1	not assigned	Chang et al. 2013	ND	ND	ND	-1.5708	-2.343	2.0206	ND	4.2803	3.4185	-4.2135	ND	4.3423
CA102105.1	GS1_SS_07903_08943	SCEZHR1048C09.g	Ethylene	Sb01g007820	AT5G45890	SAG12	senescence-associated gene 12	protein	Jiang et al. 2010*	-1.7216	ND	ND	ND	3.5103	1.8368	-1.3819	ND	ND	1.6758	ND	-1.6412
CA193884.1	GS1_SS_08107_09989	SCEPRZ3129A06.g	Ethylene	Sb07g006200	AT3G20310	ERF7	ETHYLENE-RESPONSIVE TRANSCRIPTION FACTOR 7	hormone metabolism	Jiang et al. 2010*	ND	ND	-0.8967	ND	ND	-1.1732	ND	ND	-0.6999	-1.64	1.0184	ND
CA101481.1	GS1_SS_08290_18795	SCEQLR1050H02.g	Ethylene	Sb05g007450	AT1G59740	NPF4.3	Protein NRT1/ PTR FAMILY 4.3	transport	Chang et al. 2013	-1.3684	ND	ND	ND	1.577	1.3257	ND	ND	ND	ND	ND	ND
CA108033.1	GS1_SS_08432_01884	SCSBHR1052F05.g	Ethylene	Sb03g040180	AT5G01210	-	HXXXD-type acyl-transferase family protein	secondary metabolism	Chang et al. 2013	ND	1.3222	0.9909	3.9995	ND	3.7083	ND	ND	ND	ND	ND	ND
CA117577.1	GS1_SS_08434_18373	SCCCLR1024H11.g	Ethylene	Sb01g035780	AT1G56220	-	Dormancy/auxin associated family protein	development	Chang et al. 2013	-1.4277	ND	ND	ND	ND	ND	ND	ND	ND	ND	ND	ND
CA116622.1	GS1_SS_08484_10600	SCACLR1128F05.g	Ethylene	Sb07g009450	AT4G30490	-	AFG1-like ATPase family protein	not assigned	Chang et al. 2013*	ND	ND	ND	ND	0.8261	ND	ND	ND	ND	ND	ND	ND
CA116117.1	GS1_SS_09572_11377	SCCCLR1001A08.g	Ethylene	Sb02g043720	AT4G16146	-	cAMP-regulated phosphoprotein 19-related protein	not assigned	Chang et al. 2013*	ND	ND	-0.7472	ND	2.1001	3.1356	ND	ND	ND	ND	1.2656	1.895
CA182158.1	GS1_SS_09575_15878	SCCCLR1001E04.g	Ethylene	Sb05g003480	AT1G67090	RBCS-1A	RIBULOSE BISPHOSPHATE CARBOXYLASE SMALL CHAIN 1A	PS	Chang et al. 2013*	ND	ND	ND	-2.5367	ND	ND	ND	ND	ND	ND	ND	ND
CA117046.1	GS1_SS_09700_10648	SCAGLR1064B04.g	Ethylene	Sb04g020150	AT4G13040	-	Ethylene-responsive transcription factor-like protein	RNA	Chang et al. 2013*	ND	ND	ND	ND	ND	ND	ND	ND	ND	ND	ND	0.7615
CA103790.1	GS1_SS_09959_13220	SCMCLR1122H05.g	Ethylene	Sb09g024400	-	-	Putative ethylene-responsive transcription factor	hormone metabolism	Jiang et al. 2010	ND	ND	ND	1.4168	ND	ND	ND	ND	ND	ND	ND	ND
CA127978.1	GS1_SS_09989_06827	SCAGLR2018G04.g	Ethylene	Sb04g031560	AT1G76410	ATL8	RING-H2 finger protein ATL8	protein	Chang et al. 2013	ND	-1.1788	-1.608	2.9625	2.0705	1.1718	ND	ND	-0.9084	ND	ND	ND
CA189665.1	GS1_SS_10186_07079	SCCCLR1C03C11.g	Ethylene	Sb06g024830	AT3G47420	PS3	Putative glycerol-3-phosphate transporter 1	transport	Chang et al. 2013*	ND	ND	ND	ND	ND	ND	ND	ND	ND	1.4669	ND	-0.7212
CA121205.1	GS1_SS_10385_03982	SCEQLR1092A03.g	Ethylene	Sb03g033050	AT3G24450	-	Heavy metal transport/detoxification superfamily protein	metal handling	Chang et al. 2013	-1.6894	ND	ND	ND	0.9362	ND	-1.0082	ND	ND	ND	1.0244	0.6134
CA147199.1	GS1_SS_10514_16646	SCCCRZ1C01E09.g	Ethylene	Sb06g023150	AT5G07010	SOT15	SULFOTRANSFERASE 15	lipid metabolism	Chang et al. 2013	ND	ND	ND	ND	ND	ND	ND	ND	ND	ND	ND	1.0201
CA123813.1	GS1_SS_10817_07976	SCMCLR1123E09.g	Ethylene	Sb10g003800	AT1G29120	-	Hydrolase-like protein family	not assigned	Chang et al. 2013*	ND	ND	ND	ND	ND	ND	ND	ND	ND	0.7528	ND	ND
CA142061.1	GS1_SS_10867_06388	SCQGLR1062B01.g	Ethylene	Sb10g028980	AT5G40690	-	Unknown	not assigned	Chang et al. 2013*	ND	ND	ND	ND	ND	ND	ND	ND	ND	ND	0.8386	ND
CA181798.1	GS1_SS_10899_12734	SCEZLB1007D12.g	Ethylene	Sb03g009900	AT4G15800	RALFL33	RALF-LIKE 33	signalling	Chang et al. 2013*	ND	ND	ND	ND	ND	ND	ND	0.9446	0.8721	ND	ND	ND
CA125040.1	GS1_SS_10951_10972	SCQSLR1090A05.g	Ethylene	Sb07g006190	AT3G20310	ERF7	ETHYLENE-RESPONSIVE TRANSCRIPTION FACTOR 7	hormone metabolism	Chang et al. 2013	ND	ND	ND	ND	ND	-1.3194	ND	ND	ND	-0.8934	0.7446	ND
CA116504.1	GS1_SS_11027_15209	SCCCLR1022A02.g	Ethylene	Sb09g003800	AT1G77330	ACO5	ACC OXIDASE 5	hormone metabolism	Chang et al. 2013	1.0153	-1.8417	-1.665	5.5433	7.5118	6.5125	2.0589	-1.9675	-1.7409	ND	ND	ND
CA083935.1	GS1_SS_11085_14989	SCRULB1059F02.g	Ethylene	Sb09g024910	AT3G23620	-	Ribosome production factor 2 homolog	protein	Chang et al. 2013*	ND	ND	ND	ND	ND	ND	1.0175	ND	ND	ND	ND	ND
CA156699.1	GS1_SS_11172_07917	SCUTLR1037C05.g	Ethylene	Sb03g005150	AT1G09560	GLP4	Germin-like protein subfamily 2 member 1	metal handling	Chang et al. 2013*	ND	ND	ND	ND	ND	-1.0019	ND	ND	ND	ND	ND	ND
CA156028.1	GS1_SS_11466_20051	SCJLLR2013H07.g	Ethylene	Sb06g025900	AT5G51990	DREB1D	DEHYDRATION-RESPONSIVE ELEMENT-BINDING PROTEIN 1D	RNA	Chang et al. 2013*	ND	ND	-1.8765	ND	ND	1.8491	ND	ND	-1.6799	-1.4526	ND	ND
CA127856.1	GS1_SS_11477_18437	SCAGLR2011B02.g	Ethylene	Sb03g031860	AT1G25560	EDF1 (TEM1)	ETHYLENE RESPONSE DNA BINDING FACTOR 1	RNA	Chang et al. 2013	ND	ND	ND	ND	ND	ND	ND	ND	ND	-1.1922	ND	ND
CA133417.1	GS1_SS_12143_18348	SCJFRT1007A12.g	Ethylene	Sb06g001740	AT3G04580	EIN4	ETHYLENE INSENSITIVE 4	hormone metabolism	Jiang et al. 2010	ND	ND	ND	1.3796	0.8908	ND	ND	ND	ND	ND	ND	ND
CA137622.1	GS1_SS_12202_05428	SCQSRT1035G12.g	Ethylene	Sb01g021200	AT3G11930	-	Adenine nucleotide alpha hydrolases-like superfamily protein	hormone metabolism	Ramsak et al. 2013	ND	ND	ND	ND	ND	ND	ND	ND	ND	-1.7162	ND	ND
CA133947.1	GS1_SS_12237_04786	SCJFRT1011E05.b	Ethylene	Sb02g020760	AT2G18160	BZIP2	BASIC LEUCINE-ZIPPER 2	RNA	Chang et al. 2013*	ND	ND	ND	ND	ND	ND	ND	ND	0.6367	ND	ND	ND
CA190426.1	GS1_SS_12253_18189	SCEQRT1030C03.g	Ethylene	Sb02g042930	AT2G40540	POT2	Potassium transporter 2	transport	Chang et al. 2013	ND	ND	ND	0.6589	ND	ND	ND	ND	ND	ND	0.6508	ND
CA134055.1	GS1_SS_12256_02417	SCJFRT1012H07.g	Ethylene	Sb05g003090	AT3G52870	-	IQ calmodulin-binding motif family protein	signalling	Chang et al. 2013*	-0.9298	ND	ND	ND	ND	ND	-1.2911	ND	ND	ND	ND	ND
CA181256.1	GS1_SS_12529_20983	SCAGST3140F06.g	Ethylene	Sb10g023060	AT4G15550	UGT75D1 (IAGLU**)	UDP-GLYCOSYLTRANSFERASE 75D1	misc	Chang et al. 2013	ND	ND	ND	ND	ND	ND	ND	ND	ND	-0.934	ND	ND
CA137094.1	GS1_SS_12754_13422	SCCCRT2001E11.g	Ethylene	Sb02g040640	AT4G01870	-	TolB protein-related	not assigned	Chang et al. 2013	ND	ND	ND	ND	ND	ND	ND	-0.9494	ND	ND	ND	ND
CA149890.1	GS1_SS_13317_12515	SCEPLR1051B04.g	Ethylene	Sb09g004700	AT4G12730	FLA2	FASCICLIN-LIKE ARABINOGALACTAN PROTEIN 2	cell wall	Chang et al. 2013*	ND	ND	1.2803	ND	ND	ND	ND	ND	ND	ND	ND	ND
CA140802.1	GS1_SS_13349_04392	SCJFRT2055A07.g	Ethylene	Sb09g021670	AT3G18710	PUB29	PLANT U-BOX 29	RNA	Chang et al. 2013*	ND	ND	ND	ND	ND	ND	ND	ND	ND	-0.9081	ND	ND
CA141352.1	GS1_SS_13426_13153	SCJFRT2060A01.g	Ethylene	Sb05g027710	AT1G70230	AXY4 (TBL27)	ALTERED XYLOGLUCAN 4	not assigned	Chang et al. 2013	ND	ND	ND	ND	ND	ND	ND	ND	ND	-1.144	ND	ND
CA150931.1	GS1_SS_13550_07032	SCMCRT2086H06.g	Ethylene	Sb01g037620	AT4G16146	-	cAMP-regulated phosphoprotein 19-related protein	not assigned	Chang et al. 2013*	-1.3746	ND	ND	-1.1819	ND	ND	ND	ND	ND	-1.0293	ND	ND
CA096058.1	GS1_SS_13647_16802	SCCCLR2001H05.g	Ethylene	Sb05g009360	AT1G77120	ADH1	ALCOHOL DEHYDROGENASE 1	fermentation	Jiang et al. 2010	1.3338	ND	ND	ND	ND	ND	ND	ND	ND	ND	ND	ND
CA191054.1	GS1_SS_13713_19063	SCQSRT2034B05.g	Ethylene	Sb07g001370	AT1G64940	CYP89A6	Cytochrome P450, family 87, subfamily A, polypeptide 6	misc	Chang et al. 2013	ND	ND	ND	ND	ND	-1.5458	ND	ND	ND	-1.1855	1.2533	ND
CA144268.1	GS1_SS_13827_03910	SCRURT2012H08.g	Ethylene	Sb10g023120	AT4G15550	UGT75D1 (IAGLU**)	UDP-GLYCOSYLTRANSFERASE 75D1	hormone metabolism	Chang et al. 2013	ND	ND	ND	ND	ND	1.0601	ND	ND	ND	ND	ND	1.2328
CA137346.1	GS1_SS_15049_17960	SCCCRT1002F07.g	Ethylene	Sb06g031240	AT2G24520	AHA5	H(+)-ATPase 5	transport	Chang et al. 2013*	ND	ND	ND	ND	ND	ND	ND	ND	ND	ND	ND	0.8851
CA190765.1	GS1_SS_15236_15796	SCSGLR1084D12.g	Ethylene	Sb02g028390	AT1G73730	EIL3	ETHYLENE INSENSITIVE 3-LIKE 3	RNA	Jiang et al. 2010*	ND	ND	ND	1.3375	ND	ND	ND	ND	ND	ND	ND	ND
CA181570.1	GS1_SS_15420_21900	SCQGLB1038G12.g	Ethylene	Sb07g005970	AT4G35160	-	O-methyltransferase family protein	secondary metabolism	Chang et al. 2013	ND	ND	-1.2988	ND	ND	ND	ND	ND	-0.8711	ND	ND	ND
CA131079.1	GS1_SS_15469_02254	SCSBRZ2021A04.g	Ethylene	Sb06g021190	AT1G05710	-	basic helix-loop-helix (bHLH) DNA-binding superfamily protein	hormone metabolism	Jiang et al. 2010*	0.9686	1.125	0.9852	0.7139	ND	ND	ND	ND	ND	ND	ND	ND
CA101307.1	GS1_SS_15491_00555	SCACHR1035D09.g	Ethylene	Sb06g016080	AT2G36090	-	F-box family protein	protein	Chang et al. 2013	1.8757	-1.0188	ND	2.4733	2.1581	2.03	1.39	-1.7049	ND	ND	0.8822	0.857
CA157549.1	GS1_SS_15529_12941	SCMCRT2107F12.g	Ethylene	Sb04g033400	AT1G33260	-	Protein kinase superfamily protein	signalling	Chang et al. 2013	ND	ND	ND	ND	ND	ND	ND	ND	ND	0.808	0.6755	ND
CA167132.1	GS1_SS_16032_08893	SCEZRZ1013A05.g	Ethylene	Sb06g023090	AT4G30490	-	AFG1-like ATPase family protein	not assigned	Chang et al. 2013*	ND	ND	ND	ND	ND	1.591	ND	ND	ND	ND	ND	ND
CA163093.1	GS1_SS_16259_08286	SCRLRZ3043B11.g	Ethylene	Sb02g034675	AT5G57700	-	BNR/Asp-box repeat family protein	not assigned	Chang et al. 2013*	ND	ND	ND	ND	-1.4943	-1.43	ND	ND	ND	ND	ND	ND
CA165733.1	GS1_SS_16502_09945	SCUTRZ3071D05.g	Ethylene	Sb09g024310	AT2G41540	GPDHC1	Glycerol-3-phosphate dehydrogenase	lipid metabolism	Chang et al. 2013*	2.4752	ND	ND	1.6381	ND	0.9813	1.3428	-0.9529	ND	ND	ND	0.8929
CA102394.1	GS1_SS_16623_18452	SCEQRT2027E03.g	Ethylene	Sb04g026940	AT5G22300	NIT4	Bifunctional nitrilase/nitrile hydratase NITRILASE 4	secondary metabolism	Chang et al. 2013*	ND	ND	ND	ND	1.09	0.7742	ND	-0.8552	ND	ND	0.7664	ND
CA116992.1	GS1_SS_16641_03316	SCCCLR1C04D07.g	Ethylene	Sb09g026990	AT5G56980	-	Unknown	not assigned	Chang et al. 2013*	-1.0572	ND	ND	1.0875	ND	ND	-1.3449	ND	ND	0.7794	ND	ND
CA112086.1	GS1_SS_16917_18473	SCJFRZ2007A10.g	Ethylene	Sb03g030340	AT5G66460	MAN7	Mannan endo-1,4-beta-mannosidase 7	cell wall	Chang et al. 2013	ND	ND	ND	1.055	ND	ND	ND	ND	ND	ND	1.5796	2.2469
CA171162.1	GS1_SS_17165_09672	SCRUSB1062G12.g	Ethylene	Sb07g022240	-	-	Putative auxin-repressed protein	development	Chang et al. 2013	ND	ND	ND	1.3465	ND	1.6681	ND	ND	ND	ND	ND	ND
CA239987.1	GS1_SS_17679_13738	SCSBFL4063A12.g	Ethylene	Sb08g019260	AT3G01040	GAUT13	Galacturonosyltransferase 13	misc	Jiang et al. 2010	ND	ND	ND	ND	-0.9263	-1.0446	ND	ND	ND	ND	ND	ND
CA102215.1	GS1_SS_17806_20038	SCJLST1022G06.g	Ethylene	Sb02g036260	AT3G08940	LHCB4.2	Chlorophyll a-b binding protein CP29.2, chloroplastic	PS	Chang et al. 2013*	-0.9907	ND	ND	ND	ND	1.9051	ND	ND	ND	ND	1.2523	ND
CA175907.1	GS1_SS_17817_08022	SCMCRT2108C05.g	Ethylene	Sb02g009700	AT4G15800	RALFL33	RALF-LIKE 33	signalling	Chang et al. 2013*	ND	ND	ND	ND	ND	ND	ND	ND	ND	ND	ND	0.6038
CA179961.1	GS1_SS_18315_16584	SCCCST2002D08.g	Ethylene	Sb04g011090	AT4G35160	-	O-methyltransferase family protein	secondary metabolism	Chang et al. 2013	ND	0.8497	ND	ND	ND	ND	-1.0983	ND	ND	ND	ND	ND
CA190973.1	GS1_SS_19146_06010	SCEZRT2019D08.g	Ethylene	Sb04g036340	AT4G28530	NAC074	NAC DOMAIN CONTAINING PROTEIN 74	RNA	Chang et al. 2013*	ND	ND	ND	2.9933	1.8184	ND	ND	ND	ND	2.292	ND	ND
CA094184.1	GS1_SS_20600_18528	SCCCCL4005D12.g	Ethylene	Sb09g026780	AT2G39990	TIF3F1	Eukaryotic translation initiation factor 3 subunit F	protein	Chang et al. 2013*	ND	-0.916	ND	ND	ND	ND	ND	ND	ND	ND	ND	ND
CA094535.1	GS1_SS_21374_15489	SCCCCL4009F05.g	Ethylene	Sb06g030270	AT5G64570	BXL4	BETA-D-XYLOSIDASE 4	cell wall	Chang et al. 2013*	ND	ND	ND	1.0652	-1.0139	ND	ND	ND	ND	ND	ND	1.0213
-	GS1_SS_21620_12252	SCRUAD1132D09.g	Ethylene	Sb04g022672	AT5G64530	XND1 (ANAC104)	XYLEM NAC DOMAIN 1	development	Chang et al. 2013*	ND	ND	ND	ND	2.149	1.2503	ND	ND	ND	ND	2.3152	0.9466
CA081498.1	GS1_SS_21718_20427	SCEPRZ1008D05.g	Ethylene	Sb01g017230	AT4G10380	NIP5-1	Probable aquaporin NIP5-1	transport	Chang et al. 2013	ND	ND	ND	ND	1.637	1.4675	ND	ND	ND	ND	ND	ND
CA111433.1	GS1_SS_21786_18945	SCAGLB1070C04.g	Ethylene	Sb03g045390	AT2G41540	GPDHC1	Glycerol-3-phosphate dehydrogenase	lipid metabolism	Chang et al. 2013*	ND	1.8035	ND	ND	1.1503	1.3269	ND	1.8813	ND	ND	ND	ND
CA222353.1	GS1_SS_22022_12875	SCSGFL4037C11.g	Ethylene	Sb03g027890	AT1G53300	TTL1	TETRATRICOPETIDE-REPEAT THIOREDOXIN-LIKE 1	redox	Chang et al. 2013*	ND	ND	ND	ND	ND	ND	ND	ND	ND	-1.2049	ND	ND
CA228355.1	GS1_SS_22497_16253	SCJLFL3017H03.g	Ethylene	Sb08g020560	AT3G54650	FBL17	F-box/LRR-repeat protein 17	protein	Chang et al. 2013*	ND	ND	ND	ND	ND	0.7927	ND	ND	ND	-0.6832	ND	0.6559
CA229367.1	GS1_SS_22570_11616	SCAGFL3024G12.g	Ethylene	Sb06g030980	AT1G23090	SULTR3-3	SULFATE TRANSPORTER 3-3	transport	Chang et al. 2013	-0.9508	ND	ND	ND	ND	ND	ND	ND	ND	ND	ND	ND
CA173780.1	GS1_SS_22603_06291	SCEZLB1008E02.g	Ethylene	Sb01g039710	AT2G39705	DVL11 (RTFL8)	ROTUNDIFOLIA-LIKE 8	development	Chang et al. 2013	-1.0136	ND	ND	ND	ND	-0.8676	ND	ND	ND	ND	ND	ND
CA149178.1	GS1_SS_22617_13999	SCJLRZ1024B01.g	Ethylene	Sb09g005455	AT4G13395	DVL10 (RTFL12)	ROTUNDIFOLIA-LIKE 12	development	Chang et al. 2013	ND	ND	ND	ND	3.1861	4.2852	ND	ND	ND	-2.073	ND	2.2451
CA084809.1	GS1_SS_22649_16099	SCEZAM2035C11.g	Ethylene	Sb03g041680	AT5G09760	PME51	Probable pectinesterase/pectinesterase inhibitor 51	cell wall	Chang et al. 2013*	1.3258	ND	ND	ND	ND	ND	ND	-1.1365	ND	ND	ND	ND
CA107338.1	GS1_SS_23375_06613	SCRFHR1008H07.g	Ethylene	Sb04g001030	AT3G10410	SCPL49	SERINE CARBOXYPEPTIDASE-LIKE 49	protein	Chang et al. 2013*	ND	ND	ND	ND	ND	ND	ND	ND	ND	ND	1.0403	ND
CA201315.1	GS1_SS_23973_10738	SCRFFL1025D09.g	Ethylene	Sb10g023590	AT2G26660	SPX2	SPX domain-containing protein 2	stress	Chang et al. 2013*	ND	ND	-0.5724	ND	ND	ND	ND	ND	ND	ND	ND	ND
CA075323.1	GS1_SS_24615_06362	SCJLRT1020F03.g	Ethylene	Sb04g037640	AT4G25630	MED36A (FIB2)	Mediator of RNA polymerase II transcription subunit 36a (FIBRILLARIN 2)	RNA	Chang et al. 2013*	ND	-2.1725	ND	ND	ND	ND	1.4704	-1.3978	ND	ND	ND	ND
CA100124.1	GS1_SS_24629_14833	SCVPCL6046A02.g	Ethylene	Sb09g025970	AT1G12270	HOP1	Hsp70-Hsp90 organizing protein 1	stress	Jiang et al. 2010	ND	ND	ND	ND	ND	ND	ND	ND	ND	ND	-0.6463	-0.6169
CA150484.1	GS1_SS_24862_03016	SCBFRZ2018D12.g	Ethylene	Sb01g048760	AT1G01490	-	Heavy metal transport/detoxification superfamily protein	DNA	Chang et al. 2013*	1.6252	ND	ND	ND	ND	ND	1.3912	ND	ND	ND	ND	ND
CA083702.1	GS1_SS_24897_14651	SCEPAM2053F11.g	Ethylene	Sb07g006070	AT1G30960	ERG	GTP-binding protein ERG	signalling	Chang et al. 2013*	ND	ND	ND	ND	ND	ND	ND	ND	0.609	ND	ND	ND
CA121481.1	GS1_SS_24926_20825	SCEZLR1009E06.g	Ethylene	Sb04g034520	-	ACO	ACC OXIDASE	hormone metabolism	Chang et al. 2013	ND	ND	ND	ND	ND	ND	ND	-1.0514	ND	0.9974	ND	ND
CA083720.1	GS1_SS_24964_01130	SCUTLR1058F06.g	Ethylene	Sb05g007540	AT2G34480	RPL18AB	60S ribosomal protein L18a-2	protein	Chang et al. 2013*	1.0184	ND	ND	ND	ND	ND	1.5106	ND	ND	ND	ND	ND
CA122023.1	GS1_SS_25238_08315	SCJFLR1073A01.g	Ethylene	Sb06g032110	AT1G01490	-	Heavy metal transport/detoxification superfamily protein	DNA	Chang et al. 2013*	ND	ND	ND	ND	ND	ND	ND	-1.7401	ND	ND	ND	ND
CA103510.1	GS1_SS_25265_20642	SCEZHR1083B10.g	Ethylene	Sb04g030530	AT4G34530	bHLH63	Transcription factor bHLH63	RNA	Chang et al. 2013*	ND	ND	ND	4.1568	2.1052	2.5381	-1.19	ND	ND	ND	ND	1.0784
CA131347.1	GS1_SS_25589_17894	SCJLRZ1019D02.g	Ethylene	Sb0169s002030	AT3G23150	ETR2	ETHYLENE RECEPTOR 2	hormone metabolism	Jiang et al. 2010, Chang et al. 2013, Nemhauser et al. 2006	ND	0.782	0.6896	2.1617	0.8963	1.6257	ND	ND	ND	0.7117	ND	ND
CA100660.1	GS1_SS_25628_13940	SCVPRT2073C10.g	Ethylene	Sb05g022960	AT3G04720	PR4 (HEL)	pathogenesis-related 4, HEVEIN-LIKE	stress	Jiang et al. 2010*	2.0454	ND	1.4089	ND	ND	ND	1.306	-1.1525	ND	ND	ND	ND
CA131385.1	GS1_SS_25697_04120	SCCCRT1002G01.g	Ethylene	Sb01g010990	AT2G32150	-	Haloacid dehalogenase-like hydrolase (HAD) superfamily protein	not assigned	Chang et al. 2013	ND	ND	-0.8825	ND	ND	-1.0626	-1.357	ND	ND	ND	ND	ND
CA283825.1	GS1_SS_25739_09642	SCMCSD1059G09.g	Ethylene	Sb01g025570	AT1G32780	-	Alcohol dehydrogenase-like 3	misc	Chang et al. 2013*	ND	ND	ND	ND	ND	ND	ND	ND	ND	ND	1.7361	ND
CA261681.1	GS1_SS_40313_18995	SCBGLB2012C11.g	Ethylene	Sb07g019310	AT1G70370	JP650	Probable polygalacturonase non-catalytic subunit	cell wall	Nemhauser et al. 2006*	ND	ND	ND	ND	ND	ND	ND	ND	ND	ND	0.8577	ND
CA262393.1	GS1_SS_40378_18282	SCEQLB2020F07.g	Ethylene	Sb0283s002010	AT1G33260	-	Receptor-like protein kinase	signalling	Chang et al. 2013	1.3699	ND	ND	2.0181	1.2009	ND	ND	ND	ND	-1.2611	1.3852	1.036
CA300472.1	GS1_SS_43086_16378	SCSFLV1044F01.g	Ethylene	Sb03g035720	AT5G45110	NPR3	NPR1-LIKE PROTEIN 3	stress	Chang et al. 2013*	ND	ND	ND	ND	ND	ND	ND	ND	ND	ND	ND	-0.8599
CA095959.1, CA098814.1	GS1_SS_06356_15055	SCACCL6007G08.g, SCRLCL6031H05.g	Ethylene	Sb09g019930	AT4G15530	PPDK	PYRUVATE ORTHOPHOSPHATE DIKINASE	gluconeogenesis	Jiang et al. 2010	ND	ND	ND	ND	2.6	1.62	ND	ND	ND	ND	1.94	ND
CA138924.1, CA096336.1	GS1_SS_13048_08838	SCEQRT2091D12.g, SCAGCL6013C08.g	Ethylene	Sb05g022940	AT3G04720	PR4 (HEL)	pathogenesis-related 4, HEVEIN-LIKE	stress	Jiang et al. 2010*	1.68	-4.35	ND	ND	ND	ND	2.76	-4.98	ND	ND	ND	ND
CA162636.1, CA082553.1	GS1_SS_16208_00993	SCRFRZ3058E08.g, SCSGHR1069F11.g	Ethylene	Sb07g003070	AT4G05020	NDB2	NAD(P)H dehydrogenase B2	mitochondrial electron transport	Chang et al. 2013*	ND	-1.2949	-0.8566	ND	-0.8672	ND	ND	-1.25	-0.768	ND	ND	ND
CA154621.1	GS1_SS_17037_20889	SCCCRZ3001D06.g	Ethylene	Sb08g000260	AT3G45780	PHOT1	Phototropin-1	signalling	Jiang et al. 2010	ND	ND	ND	ND	ND	0.7577	ND	ND	ND	ND	ND	ND
CA071915.1	GS1_SS_06324_18757	SCCCCL4002B07.g	Ethylene	Sb03g012890	AT2G47520	RAP2-12	ETHYLENE-RESPONSIVE TRANSCRIPTION FACTOR RAP2-12	RNA	Ramsak et al. 2013	3.3732	ND	ND	ND	ND	ND	2.2512	ND	ND	ND	ND	ND
CA150416.1	GS1_SS_02853_08541	SCJFLR1035B01.g	Gibberellin	Sb06g019290	AT5G14920	GASA14	Gibberellin-regulated protein 14	hormone metabolism	Chang et al. 2013	ND	ND	ND	-2.151	-2.267	ND	ND	ND	ND	ND	-1.5319	ND
CA211331.1	GS1_SS_18032_12654	SCRLAD1098D06.g	Gibberellin	Sb01g039840	AT3G55560	AHL15	AT-hook motif nuclear-localized protein 15	hormone metabolism	Ramsak et al. 2013, Chang et al. 2013	1.6057	ND	ND	ND	ND	ND	1.0136	ND	ND	ND	ND	ND
CA157763.1	GS1_SS_20891_03357	SCJFRZ2026B09.g	Gibberellin	Sb01g007360	AT2G39540	-	Gibberellin-regulated protein 8	hormone metabolism	Jiang et al. 2010*	ND	ND	ND	ND	ND	ND	ND	ND	ND	ND	-1.0992	ND
CA212926.1	GS1_SS_21236_03669	SCCCCL7C03G05.g	Gibberellin	Sb03g035000	AT1G78440	GA2OX1	Gibberellin 2-beta-dioxygenase 1	hormone metabolism	Jiang et al. 2010	4.477	4.6082	2.8093	2.8892	3.5139	3.2711	ND	ND	ND	ND	ND	ND
CA166803.1	GS1_SS_21472_09691	SCVPRZ3030A05.g	Gibberellin	Sb01g047140	AT2G36830	TIP1-1	Aquaporin TIP1-1	transport	Jiang et al. 2010*	ND	ND	-0.7333	ND	ND	0.842	ND	ND	-0.5343	ND	ND	ND
CA264769.1	GS1_SS_24783_20087	SCAGRT3046D01.g	Gibberellin	Sb10g000920	AT2G32440	KAO2	Ent-kaurenoic acid oxidase 2	hormone metabolism	Jiang et al. 2010*	1.3454	2.3001	2.9151	2.1852	ND	2.0852	ND	ND	ND	ND	-0.7867	1.0463
CA290185.1	GS1_SS_25999_17043	SCAGFL8013F03.g	Gibberellin	Sb06g028210	AT1G79460	GA2	Ent-kaur-16-ene synthase	hormone metabolism	Jiang et al. 2010	ND	ND	ND	ND	ND	ND	ND	ND	-1.0025	ND	ND	ND
CA293843.1	GS1_SS_26120_13402	SCSGLV1008B03.g	Gibberellin	Sb03g009910	AT5G24860	FPF1	Flowering-promoting factor 1	not assigned	Jiang et al. 2010*	ND	ND	ND	ND	ND	1.8281	ND	ND	ND	ND	ND	ND
CA066608.1	GS1_SS_00477_08044	SCEQAD1018D12.g	Jasmonic acid	Sb04g023550	AT5G64330	RPT3	Root phototropism protein 3	signalling	Nemhauser et al. 2006*	-1.5797	ND	ND	1.885	ND	1.3075	-1.7856	ND	ND	ND	ND	ND
CA111155.1	GS1_SS_01482_17644	SCCCCL3080C03.g	Jasmonic acid	Sb01g008450	AT4G14680	APS3	ATP-sulfurylase 3	S-assimilation	Nemhauser et al. 2006*	ND	ND	ND	1.6452	ND	ND	ND	ND	ND	ND	0.8158	ND
CA191308.1	GS1_SS_04197_08046	SCSGRT2065C08.g	Jasmonic acid	Sb03g024250	AT3G14770	SWEET2	Bidirectional sugar transporter SWEET2	development	Nemhauser et al. 2006*	ND	ND	ND	ND	ND	ND	ND	ND	-0.7643	ND	ND	ND
CA147845.1	GS1_SS_04436_17455	SCEZRZ1014A04.g	Jasmonic acid	Sb07g025940	AT1G28050	COL15	Zinc finger protein CONSTANS-LIKE 15	RNA	Nemhauser et al. 2006*	ND	ND	ND	ND	ND	0.993	ND	ND	ND	ND	ND	ND
CA091770.1	GS1_SS_05498_17977	SCUTAM2089E05.g	Jasmonic acid	Sb02g035600	AT4G15210	BAM5	Beta-amylase 5	major CHO metabolism	Nemhauser et al. 2006	ND	ND	-3.0926	ND	ND	ND	ND	2.4184	ND	ND	ND	ND
CA116946.1	GS1_SS_06016_21647	SCAGLR1021F12.g	Jasmonic acid	Sb09g022176	AT4G24830	-	Argininosuccinate synthase	amino acid metabolism	Nemhauser et al. 2006	ND	-1.3388	ND	ND	ND	ND	ND	-1.0751	ND	ND	ND	ND
CA096622.1	GS1_SS_06476_18448	SCVPRZ2040D06.g	Jasmonic acid	Sb03g014130	AT3G62700	ABCC14	ABC transporter C family member 14	transport	Nemhauser et al. 2006*	ND	ND	ND	ND	ND	ND	ND	ND	ND	ND	ND	0.828
CA102132.1	GS1_SS_07451_11527	SCEQLR1092F11.g	Jasmonic acid	Sb01g009520	AT2G36630	-	Sulfite exporter TauE/SafE family protein	not assigned	Nemhauser et al. 2006*	2.4323	ND	ND	ND	ND	ND	1.7832	ND	ND	ND	ND	ND
CA103819.1	GS1_SS_07735_15374	SCJLRT1014G09.g	Jasmonic acid	Sb05g004770	AT4G09510	CINV2	Alkaline/neutral invertase CINV2	major CHO metabolism	Nemhauser et al. 2006	ND	ND	ND	ND	-1.205	ND	ND	ND	ND	ND	ND	ND
CA138768.1	GS1_SS_07788_02032	SCEQRT2030F11.g	Jasmonic acid	Sb07g023390	AT5G65380	-	MATE efflux family protein	development	Nemhauser et al. 2006	ND	ND	ND	ND	0.918	1.3267	ND	ND	ND	ND	1.1396	1.5081
CA164574.1	GS1_SS_08200_19180	SCMCRT2104F02.g	Jasmonic acid	Sb03g037150	AT3G12710	-	DNA glycosylase superfamily protein	DNA	Nemhauser et al. 2006	ND	ND	-1.1145	1.7928	1.979	1.645	ND	ND	ND	ND	1.4623	1.5796
CA064621.1	GS1_SS_08724_06083	SCJFLR1017E09.g	Jasmonic acid	Sb02g006320	AT3G57520	RFS2	Probable galactinol-sucrose galactosyltransferase 2	minor CHO metabolism	Nemhauser et al. 2006*	ND	ND	ND	ND	ND	ND	ND	ND	ND	0.914	-0.9428	-0.9372
CA103069.1	GS1_SS_09241_18534	SCEZLB1013H04.g	Jasmonic acid	Sb04g025930	AT1G80050	APT2	Adenine phosphoribosyltransferase 2	nucleotide metabolism	Nemhauser et al. 2006*	ND	ND	ND	ND	-1.5244	ND	ND	ND	ND	1.7367	-1.0151	ND
CA126989.1	GS1_SS_10381_13545	SCCCLR2001C04.g	Jasmonic acid	Sb04g035130	AT1G54050	HSP17.4B	17.4 kDa class III heat shock protein	stress	Nemhauser et al. 2006*	ND	-1.1549	-1.3291	ND	ND	ND	ND	ND	-0.6594	ND	ND	ND
CA121431.1	GS1_SS_10410_00948	SCEQLR1094G12.g	Jasmonic acid	Sb01g018090	AT5G53750	-	CBS domain-containing protein	not assigned	Nemhauser et al. 2006*	1.4542	-0.8764	ND	-0.879	ND	ND	1.4013	ND	-0.6325	-0.9628	ND	ND
CA127223.1	GS1_SS_11262_13810	SCCCLR2004B05.g	Jasmonic acid	Sb05g000200	AT2G39420	-	Alpha/beta-Hydrolases superfamily protein	lipid metabolism	Nemhauser et al. 2006	-1.48	ND	ND	ND	ND	ND	ND	ND	ND	ND	ND	ND
CA120328.1	GS1_SS_11888_21143	SCCCLR1076C07.g	Jasmonic acid	Sb03g040630	AT2G27500	-	Glucan endo-1,3-beta-glucosidase 14	misc	Nemhauser et al. 2006*	1.6006	ND	ND	ND	ND	ND	1.5552	ND	ND	ND	ND	ND
CA188341.1	GS1_SS_12176_11164	SCEQRT2091A08.g	Jasmonic acid	Sb04g031050	AT1G32170	XTH30	Probable xyloglucan endotransglucosylase/hydrolase protein 30	cell wall	Nemhauser et al. 2006	ND	ND	ND	ND	ND	1.1613	ND	ND	ND	ND	ND	1.0273
CA102155.1	GS1_SS_13665_16161	SCEPCL6019B10.g	Jasmonic acid	Sb03g039740	AT2G39770	CYT1	Mannose-1-phosphate guanylyltransferase 1	cell wall	Nemhauser et al. 2006	ND	-1.0649	-1.2242	ND	ND	ND	ND	ND	ND	ND	ND	ND
CA148500.1	GS1_SS_14409_17826	SCJFRZ1007G03.g	Jasmonic acid	Sb07g002230	AT5G40780	LHT1	Lysine histidine transporter 1	transport	Nemhauser et al. 2006	ND	ND	ND	-1.2122	-1.1258	-1.0485	ND	ND	ND	-1.3558	ND	ND
CA250296.1	GS1_SS_16037_12628	SCRUFL1116E12.g	Jasmonic acid	Sb05g026100	AT2G47600	MHX	Magnesium/proton exchanger	transport	Nemhauser et al. 2006*	ND	ND	-0.8949	ND	ND	ND	ND	ND	ND	ND	ND	ND
CA152807.1	GS1_SS_16054_21526	SCJFRZ2032B09.g	Jasmonic acid	Sb01g007000	AT5G42650	AOS (CYP74A)	Allene oxide synthase	hormone metabolism	Jiang et al. 2010, Chang et al. 2013*, Nemhauser et al. 2006	1.0413	ND	-1.7005	ND	ND	ND	ND	ND	-1.5948	ND	ND	ND
CA123228.1	GS1_SS_16874_17006	SCJLLR1106F01.g	Jasmonic acid	Sb03g006290	AT1G27480	LCAT1	Lecithin-cholesterol acyltransferase-like 1	lipid metabolism	Nemhauser et al. 2006	ND	ND	ND	0.7825	ND	ND	ND	ND	ND	ND	1.176	1.1101
CA081631.1	GS1_SS_17554_00845	SCCCRZ1003H05.g	Jasmonic acid	Sb02g026890	AT4G37080	-	Protein of unknown function, DUF547	not assigned	Nemhauser et al. 2006*	ND	ND	ND	2.0738	ND	ND	ND	ND	ND	ND	ND	ND
CA127686.1	GS1_SS_18246_11096	SCCCLR1067B06.g	Jasmonic acid	Sb07g015450	AT4G34590	ATB2	G-box binding factor 6	RNA	Nemhauser et al. 2006*	ND	ND	ND	0.6334	-0.8323	ND	ND	ND	0.7779	ND	-0.5975	ND
CA179935.1	GS1_SS_18309_11412	SCCCST2002A02.g	Jasmonic acid	Sb04g031920	AT1G63010	-	SPX domain-containing membrane protein	not assigned	Nemhauser et al. 2006*	ND	ND	-1.5297	ND	ND	ND	ND	ND	-0.5675	2.0569	ND	ND
CA182530.1	GS1_SS_18547_10976	SCEPLB1043F06.g	Jasmonic acid	Sb09g028060	AT3G12700	-	Eukaryotic aspartyl protease family protein	protein	Nemhauser et al. 2006*	ND	ND	ND	1.3557	ND	1.305	ND	ND	ND	ND	ND	ND
CA188556.1	GS1_SS_19056_13708	SCQSHR1022B03.g	Jasmonic acid	Sb04g004070	AT5G67210	IRX15-L	Protein IRX15-LIKE	not assigned	Nemhauser et al. 2006	ND	ND	ND	ND	ND	-0.703	ND	ND	ND	-0.7648	1.0909	ND
CA095913.1	GS1_SS_19137_15800	SCJLRZ1024A04.g	Jasmonic acid	Sb01g011050	AT3G22400	LOX5	Linoleate 9S-lipoxygenase 5	hormone metabolism	Nemhauser et al. 2006	ND	ND	ND	ND	ND	2.0441	ND	ND	ND	ND	ND	1.1027
CA152602.1	GS1_SS_19276_17123	SCJFRZ2030H03.g	Jasmonic acid	Sb03g003080	AT5G56750	NDL1	N-MYC downregulated-like 1	transport	Nemhauser et al. 2006*	ND	ND	ND	1.0909	ND	ND	ND	ND	ND	ND	0.9409	ND
CA197382.1	GS1_SS_19714_13176	SCRFAD1023A01.g	Jasmonic acid	Sb08g006600	AT4G12910	SCPL20	Serine carboxypeptidase-like 20	protein	Nemhauser et al. 2006*	ND	ND	ND	ND	ND	ND	ND	ND	ND	ND	ND	1.3735
CA198294.1	GS1_SS_20060_17559	SCCCFL3002C07.g	Jasmonic acid	Sb01g027420	AT4G08170	ITPK3	Inositol-tetrakisphosphate 1-kinase 3	signalling	Nemhauser et al. 2006	1.0028	ND	-1.4711	ND	ND	ND	ND	ND	-1.5578	ND	ND	ND
CA165643.1	GS1_SS_20701_12848	SCUTRZ3070D05.g	Jasmonic acid	Sb03g033270	AT1G10700	PRS3	Ribose-phosphate pyrophosphokinase 3	nucleotide metabolism	Nemhauser et al. 2006	0.9399	ND	ND	ND	ND	ND	ND	ND	ND	ND	ND	ND
CA119318.1	GS1_SS_24011_04165	SCCCLB1024B02.g	Jasmonic acid	Sb02g039190	AT1G74950	JAZ2 (TIFY10B)	JASMONATE-ZIM-DOMAIN PROTEIN 2	hormone metabolism	Nemhauser et al. 2006	ND	ND	-1.0499	ND	ND	ND	1.2675	ND	-0.5813	ND	ND	ND
CA279032.1	GS1_SS_25216_16338	SCBFRT3093E07.g	Jasmonic acid	Sb04g000260	AT4G22880	LDOX	Leucoanthocyanidin dioxygenase	secondary metabolism	Jiang et al. 2010*	ND	ND	ND	ND	-1.5749	-1.1696	ND	ND	ND	ND	-1.1256	ND
CA137471.1	GS1_SS_00099_21780	SCEQRT1027E02.g	Salicylic acid	Sb01g005780	AT5G04870	CPK1	Calcium-dependent protein kinase 1	signalling	Jiang et al. 2010	ND	ND	-0.7747	-0.8633	ND	ND	ND	ND	-0.9261	-0.751	ND	-0.661
CA157753.1	GS1_SS_07751_16813	SCQSHR1023B08.g	Salicylic acid	Sb02g030330	AT4G25480	DREB1A	Dehydration-responsive element-binding protein 1A	RNA	Jiang et al. 2010	1.2712	1.726	ND	1.5	1.3335	ND	ND	1.7409	ND	ND	0.9465	-0.9434
CA102306.1	GS1_SS_07902_20135	SCCCRZ3002H05.g	Salicylic acid	Sb05g005970	AT3G52430	PAD4	Lipase-like PAD4 (PHYTOALEXIN DEFICIENT 4)	stress	Jiang et al. 2010	ND	ND	ND	1.9669	ND	ND	ND	ND	ND	ND	ND	ND
-	GS1_SS_08001_19828	SCSBHR1056B08.g	Salicylic acid	Sb06g030100	AT5G10030	TGA4	Transcription factor TGA4	stress	Jiang et al. 2010	-0.8132	ND	ND	ND	ND	ND	ND	ND	ND	ND	ND	ND
CA105559.1	GS1_SS_08083_15603	SCJFHR1C06H07.b	Salicylic acid	Sb01g006780	AT2G37710	LECRK41	L-type lectin-domain containing receptor kinase IV.1	signalling	Jiang et al. 2010*	ND	ND	ND	ND	-1.565	ND	ND	ND	ND	ND	ND	ND
CA108680.1	GS1_SS_08488_13848	SCSGHR1066H07.g	Salicylic acid	Sb03g032230	AT4G36470	-	S-adenosyl-L-methionine-dependent methyltransferases superfamily protein	hormone metabolism	Ramsak et al. 2013	ND	ND	ND	1.0886	ND	ND	ND	ND	ND	ND	ND	ND
CA137921.1	GS1_SS_12912_17421	SCEPRT2043H06.g	Salicylic acid	Sb07g019400	AT2G46400	WRKY46	Probable WRKY transcription factor 46	RNA	Jiang et al. 2010, Chang et al. 2013*	ND	ND	ND	ND	ND	ND	ND	ND	ND	ND	2.9583	ND
CA137800.1	GS1_SS_14268_12617	SCEPRZ1009A03.g	Salicylic acid	Sb07g021970	AT5G57685	GDU3	GLUTAMINE DUMPER 3	not assigned	Jiang et al. 2010	-4.2565	-1.755	-1.745	ND	ND	ND	ND	ND	ND	ND	ND	ND
CA162482.1	GS1_SS_16192_16179	SCRFRZ3056G09.g	Salicylic acid	Sb07g022750	AT1G37130	NIA2	Nitrate reductase 2	N-metabolism	Jiang et al. 2010	ND	ND	ND	ND	ND	ND	ND	ND	0.8932	ND	ND	0.8442
CA273436.1	GS1_SS_25224_21742	SCEPSD1005F08.g	Salicylic acid	Sb04g024300	AT1G77760	NIA1	Nitrate reductase 1	N-metabolism	Jiang et al. 2010	ND	ND	ND	ND	ND	ND	ND	ND	ND	ND	ND	-1.0611
CA164927.1	GS1_SS_33254_19056	SCSBRZ3125A10.g	Salicylic acid	Sb03g002980	AT1G64280	NPR1	Regulatory protein NPR1 (NONEXPRESSER OF PR GENES 1)	stress	Jiang et al. 2010	2.75	ND	ND	ND	ND	ND	1.7552	ND	ND	ND	ND	ND
CA119532.1	GS1_SS_20675_19867	SCCCLR1048H03.g	Abscisic acid (crosstalk ET)	Sb01g013520	AT3G14440	NCED3	9-cis-epoxycarotenoid dioxygenase NCED3	hormone metabolism	Jiang et al. 2010, Nemhauser et al. 2006	ND	ND	ND	ND	ND	ND	ND	ND	ND	ND	1.3351	ND
CA189812.1	GS1_SS_10322_21635	SCCCLR1C05B03.g	Abscisic acid (crosstalk IAA, ET, GA, JA, SA)	Sb02g031190	AT4G38620	MYB4	Myb domain protein 4	RNA	Chang et al. 2013*	ND	ND	ND	ND	ND	ND	ND	ND	ND	ND	0.9814	ND
CA209641.1	GS1_SS_20913_17199	SCJLFL1050B04.g	Auxin (crosstalk ET)	Sb06g019160	AT1G25220	ASB1	Anthranilate synthase beta subunit 1	amino acid metabolism	Jiang et al. 2010	ND	ND	-1.0164	ND	ND	ND	ND	ND	-0.813	ND	ND	ND
CA137157.1	GS1_SS_12499_20582	SCVPLR2027D02.g	Auxin (crosstalk JA)	Sb07g004700	AT5G13930	CHS	Chalcone synthase	secondary metabolism	Jiang et al. 2010	ND	ND	-1.3422	ND	ND	ND	ND	ND	ND	ND	ND	ND
CA158508.1	GS1_SS_17826_13484	SCRFAM1028E04.g	Auxin (crosstalk JA)	Sb01g003290	AT1G05180	AXR1	NEDD8-activating enzyme E1 regulatory subunit (AUXIN RESISTANT 1)	hormone metabolism	Jiang et al. 2010	ND	ND	ND	ND	ND	ND	-1.2267	ND	ND	ND	ND	ND
CA108707.1	GS1_SS_23004_21055	SCSGHR1066C03.b	Auxin (crosstalk JA)	Sb05g020150	AT5G13930	CHS	Chalcone synthase	secondary metabolism	Jiang et al. 2010	ND	ND	ND	ND	ND	ND	-1.1478	ND	-1.3578	ND	ND	ND
CA131343.1	GS1_SS_08741_13464	SCVPRT2084A03.g	Crosstalk ABA, ET, GA, JA, SA	Sb09g001590	AT3G46130	MYB48	Myb domain protein 48	RNA	Jiang et al. 2010*, Nemhauser et al. 2006*	-2.0522	ND	ND	ND	ND	ND	ND	ND	ND	ND	ND	ND
CA230291.1	GS1_SS_21668_13579	SCJFFL3C04B03.g	Crosstalk ABA, ET, GA, JA, SA	Sb07g003170	AT5G47390	-	Myb-like transcription factor family protein	RNA	Jiang et al. 2010*	-0.7423	ND	ND	ND	ND	ND	ND	ND	ND	ND	ND	ND
CA134672.1	GS1_SS_12390_15284	SCJFRT1062D03.b	Crosstalk ABA, GA	Sb02g023790	AT4G25000	AMY1	Alpha-amylase-like	major CHO metabolism	Jiang et al. 2010*	ND	ND	ND	ND	ND	ND	ND	ND	ND	ND	ND	1.31
CA080911.1	GS1_SS_10901_06759	SCEQLR1029C10.g	Crosstalk ABA, IAA	Sb03g006930	AT5G37770	CML24	Calcium-binding protein CML24	signalling	Jiang et al. 2010*, Nemhauser et al. 2006*	1.3822	ND	-1.9158	ND	ND	ND	ND	ND	-1.8746	ND	1.685	2.196
CA196125.1, CA108214.1	GS1_SS_19582_21271	SCSBAD1085B04.g, SCSBHR1056H09.g	Crosstalk IAA, ET, GA, JA, SA	Sb05g027370	AT5G59780	MYB59	Myb domain protein 59	RNA	Jiang et al. 2010*	-1.34	ND	ND	ND	ND	ND	ND	ND	ND	-0.7022	ND	ND
CA185031.1	GS1_SS_25242_11288	SCSBST3096H06.g	Crosstalk IAA, GA, JA, SA	Sb03g011280	AT1G49010	-	Duplicated homeodomain-like superfamily protein	RNA	Jiang et al. 2010*	ND	ND	ND	ND	0.9735	ND	ND	ND	ND	-0.6729	ND	ND
CA064867.1	GS1_SS_19681_18294	SCVPRZ3026C06.g	Ethylene (crosstalk ABA)	Sb01g044410	-	-	Putative AP2/EREBP transcription factor	RNA	Jiang et al. 2010, Chang et al. 2013*, Nemhauser et al. 2006	ND	1.3735	ND	ND	ND	ND	ND	1.2428	ND	ND	ND	ND
CA096024.1	GS1_SS_25018_12689	SCACCL6008G11.g	Ethylene (crosstalk ABA)	Sb06g027410	AT3G22370	AOX1A	Alternative oxidase 1A	mitochondrial electron transport	Chang et al. 2013, Nemhauser et al. 2006	ND	ND	ND	ND	ND	ND	ND	ND	ND	ND	2.0633	1.8742
CA095200.1	GS1_SS_15142_20424	SCVPRZ2039F04.g	Ethylene (crosstalk ABA, IAA, JA)	Sb03g001440	AT5G03280	EIN2	ETHYLENE INSENSITIVE 2	transport	Jiang et al. 2010, Chang et al. 2013	ND	ND	ND	ND	ND	-0.9339	ND	ND	ND	ND	ND	ND
CA130796.1	GS1_SS_06757_17082	SCEQRT2025G01.g	Ethylene (crosstalk CK)	Sb01g045070	-	-	Putative ethylene-responsive transcription factor	hormone metabolism	Chang et al. 2013	ND	ND	ND	-1.8891	ND	-1.3032	ND	ND	ND	-1.6565	ND	-0.8043
CA117074.1	GS1_SS_22576_17541	SCAGLR1064B08.g	Ethylene (crosstalk CK)	Sb09g017950	AT3G14230	RAP2-2	ETHYLENE-RESPONSIVE TRANSCRIPTION FACTOR RAP2-2	RNA	Chang et al. 2013	4.5574	ND	ND	ND	ND	ND	ND	ND	ND	-1.2888	ND	ND
CA190879.1	GS1_SS_08076_07830	SCCCRT2C01C11.g	Ethylene (crosstalk IAA)	Sb06g000280	AT4G37890	EDA40	EMBRYO SAC DEVELOPMENT ARREST 40	protein	Chang et al. 2013, Nemhauser et al. 2006	ND	ND	ND	0.8807	ND	ND	ND	ND	ND	ND	ND	ND
CA095258.1	GS1_SS_06213_15720	SCCCCL5002F03.g	Ethylene (crosstalk JA)	Sb08g003110	AT2G27690	CYP94C1	Cytochrome P450, family 94, subfamily C, polypeptide 1	misc	Chang et al. 2013, Nemhauser et al. 2006	3.1681	ND	ND	ND	ND	ND	ND	ND	-4.1665	ND	ND	ND
-	GS1_SS_12177_17986	SCMCCL6055F11.g	Ethylene (crosstalk JA)	Sb02g033100	AT2G17700	-	ACT-like protein tyrosine kinase family protein	protein	Chang et al. 2013, Nemhauser et al. 2006	1.1147	ND	ND	ND	ND	ND	ND	ND	ND	ND	ND	ND
CA071184.1	GS1_SS_13278_17807	SCCCLR1066B10.g	Ethylene (crosstalk JA)	Sb02g006290	AT5G05170	CESA3 (CEV1)	CELLULOSE SYNTHASE A CATALYTIC SUBUNIT 3	cell wall	Jiang et al. 2010	ND	1.2488	1.5181	ND	ND	ND	ND	ND	ND	ND	ND	ND
CA211777.1	GS1_SS_21126_19332	SCRLAD1104A11.g	Ethylene (crosstalk JA)	Sb04g026660	AT2G02220	PSKR1	PHYTOSULFOKINE RECEPTOR 1	signalling	Chang et al. 2013*, Nemhauser et al. 2006	1.355	ND	ND	ND	ND	ND	ND	ND	ND	ND	ND	ND
CA101597.1, CA119984.1	GS1_SS_02965_21769	SCJFRZ2013F03.g, SCCCLR1068A11.g	Ethylene (crosstalk JA)	Sb04g033105	AT4G17500	ERF1	ETHYLENE-RESPONSIVE TRANSCRIPTION FACTOR 1	hormone metabolism	Chang et al. 2013, Nemhauser et al. 2006	ND	-2.2788	ND	1.37	2.0682	ND	1.1769	-2.5775	ND	-1.3777	1.5435	-0.9463
CA111353.1	GS1_SS_08909_07286	SCAGLB1069B10.g	Ethylene (crosstalk: ABA, IAA, GA)	Sb09g004300	AT2G40940	ERS1	ETHYLENE RESPONSE SENSOR 1	hormone metabolism	Jiang et al. 2010, Chang et al. 2013	ND	ND	ND	ND	ND	1.0697	ND	ND	ND	ND	ND	ND
CA070746.1	GS1_SS_26239_14098	SCUTAD1033G05.g	Gibberellin (crosstalk ABA)	Sb02g002760	AT3G59060	PIF5	PHYTOCHROME-INTERACTING FACTOR 5	RNA	Jiang et al. 2010	ND	ND	ND	-1.8648	ND	ND	ND	ND	ND	-2.0919	ND	ND
CA150591.1	GS1_SS_04037_13389	SCEQLR1050D04.g	Gibberellin (crosstalk ABA, ET)	Sb01g010660	AT1G14920	GAI	DELLA protein GAI	hormone metabolism	Jiang et al. 2010	ND	ND	ND	0.9133	ND	ND	ND	ND	ND	ND	ND	ND
CA117868.1	GS1_SS_00676_11010	SCCCLR1C01E03.g	Jasmonic acid (crosstalk ABA)	Sb03g040150	AT2G39940	COI1	Coronatine-insensitive protein 1	protein	Jiang et al. 2010	ND	ND	ND	ND	ND	0.785	-0.9905	ND	ND	ND	ND	ND
CA117590.1	GS1_SS_14499_15889	SCUTLR2030B03.g	Jasmonic acid (crosstalk ABA)	Sb01g011040	AT1G55020	LOX1	Linoleate 9S-lipoxygenase 1	hormone metabolism	Chang et al. 2013*	ND	ND	ND	ND	ND	1.3242	ND	ND	ND	ND	ND	1.255
CA133468.1	GS1_SS_20498_19027	SCJFRT1007H07.g	Jasmonic acid (crosstalk ABA)	Sb03g042450	AT1G55020	LOX1	Linoleate 9S-lipoxygenase 1	hormone metabolism	Chang et al. 2013*	3.0125	ND	-4.5668	ND	2.3828	4.3897	ND	ND	-3.6421	-2.264	ND	2.67
CA130399.1	GS1_SS_21695_20802	SCCCRT1001E01.g	Jasmonic acid (crosstalk ABA)	Sb03g042440	AT1G55020	LOX1	Linoleate 9S-lipoxygenase 1	hormone metabolism	Chang et al. 2013*	ND	ND	ND	3.356	3.13	5.559	ND	ND	ND	-1.6449	2.8128	5.0041
CA133239.1	GS1_SS_12120_05140	SCEQRT1032G04.g	Jasmonic acid (crosstalk ET, SA)	Sb02g022270	AT1G15520	ABCG40	ABC transporter G family member 40	transport	Jiang et al. 2010*	-1.2825	ND	ND	ND	ND	ND	ND	ND	ND	ND	ND	ND
CA191268.1	GS1_SS_13502_01727	SCJLRT2051G08.g	Jasmonic acid (crosstalk ET, SA)	Sb04g007260	AT3G30842	PDR10	Pleiotropic drug resistance 10	transport	Jiang et al. 2010*	1.2344	ND	ND	ND	ND	ND	ND	ND	ND	ND	ND	ND
CA081881.1	GS1_SS_05267_05466	SCJFRZ2015E01.g	Jasmonic acid (crosstalk IAA)	Sb01g027325	-	-	Putative jasmonate zim-domain protein	hormone metabolism	Jiang et al. 2010, Chang et al. 2013	2.1875	ND	-2.1549	ND	2.9717	1.6988	1.4865	ND	-2.1149	ND	ND	ND
CA155710.1	GS1_SS_10549_10737	SCBGLR1002E05.g	Jasmonic acid (crosstalk IAA)	Sb02g025720	AT1G19180	JAZ1 (TIFY10A)	jasmonate-zim-domain protein 1	hormone metabolism	Jiang et al. 2010, Chang et al. 2013	1.1038	ND	-1.5589	-1.643	ND	-1.295	ND	1.0165	-1.2762	ND	0.9686	ND
CA127975.1	GS1_SS_17550_11756	SCAGLR2018G01.g	Jasmonic acid (crosstalk IAA)	Sb01g033020	AT1G19180	JAZ1 (TIFY10A)	jasmonate-zim-domain protein 1	hormone metabolism	Jiang et al. 2010, Chang et al. 2013	ND	ND	-1.1694	ND	ND	ND	ND	ND	-0.7394	ND	ND	ND
CA195186.1	GS1_SS_19911_19392	SCEZSB1090F08.g	Jasmonic acid (crosstalk IAA)	Sb03g015010	-	-	Putative cullin-like protein	protein	Jiang et al. 2010	ND	1.0054	ND	ND	ND	ND	ND	ND	ND	ND	ND	ND
CA132199.1	GS1_SS_13692_17423	SCQSRT2033A08.g	Jasmonic acid (crosstalk SA)	Sb08g005080	AT3G56400	WRKY70	Probable WRKY transcription factor 70	RNA	Jiang et al. 2010	ND	-1.5342	ND	2.6065	ND	1.2933	ND	ND	ND	ND	ND	ND
CA148597.1	GS1_SS_14454_19561	SCJLRZ1019A02.g	Jasmonic acid (crosstalk SA)	Sb04g031110	AT1G79180	MYB63	Myb domain protein 63	RNA	Jiang et al. 2010*	ND	ND	ND	ND	-1.5188	-1.81	ND	1.4154	1.8433	ND	1.0569	0.739

## Sheet: Table S3
Table S3. Data used for Bayesian network analysis. The raw intensity value for each technical replicate are shown separated by a comma.
SAS	Ortholog (At)	LE11	LE51	LE55	UIE11	UIE51	UIE55	LA11	LA51	LA55	UIA11	UIA51	UIA55
SCACHR1038D01.g	-	0.0000,0.0000	0.0000,0.0000	0.0000,0.0000	2.9485,2.1140	4.8906,3.3870	4.2281,3.0105	0.6439,1.4074	0.0000,0.0000	1.0672,1.6392	0.9835,1.2977	0.0000,0.0000	1.3717,1.2932
SCAGFL8013F03.g	AT1G79460	0.0000,0.0000	0.9941,0.8450	0.0000,0.0000	1.0065,0.8397	0.8639,0.8663	0.9339,0.6911	0.8598,0.8123	1.2623,1.5326	0.5252,0.4730	1.0905,1.1282	1.0725,0.9215	0.9081,0.9653
SCAGLB1069B10.g	AT2G40940	0.0000,0.0000	0.0000,0.0000	0.0000,0.0000	0.0000,0.0000	1.3278,1.1647	2.2501,1.9480	0.8592,0.9797	0.9151,0.9680	0.8882,0.9667	0.0000,0.0000	0.7563,0.7589	1.2772,0.8919
SCAGLR1064B08.g	AT3G14230	19.4271,27.6652	0.0000,0.0000	0.0000,0.0000	0.8503,0.8033	1.7136,1.4845	0.0000,0.0000	0.0000,0.0000	0.0000,0.0000	0.0000,0.0000	0.3923,0.4263	1.2440,1.1050	1.3389,1.2311
SCAGRT3046D01.g	AT2G32440	2.6027,2.4794	4.9933,4.8568	7.6211,7.4643	4.4691,4.6268	1.2414,1.2269	4.1699,4.3169	0.0000,0.0000	0.9881,1.0509	0.0000,0.0000	0.7781,0.7802	0.5434,0.6160	1.8648,2.2658
SCBFRZ2017C12.g	AT5G67030	0.9527,0.7412	1.1352,1.5094	1.5294,1.0800	1.0553,1.0078	1.0867,0.8351	1.3746,1.2397	0.7716,0.7563	1.5241,1.1559	0.9339,1.5834	0.0000,0.0000	0.0000,0.0000	1.9494,1.7387
SCBGLR1002E05.g	AT1G19180	2.4284,1.8700	0.0000,0.0000	0.4033,0.2755	0.3869,0.2535	1.3519,0.7813	0.4897,0.3253	1.0091,1.2457	2.3134,1.7327	0.3560,0.4698	0.0000,0.0000	2.3457,1.5681	0.0000,0.0000
SCCCAM2004G02.g	AT1G73590	0.9145,1.0189	1.7183,1.2483	0.0000,0.0000	0.9285,0.9581	1.2041,1.2640	1.0996,1.3241	0.4414,0.4204	1.1583,1.2852	1.2466,1.2058	2.3457,1.7728	0.7573,0.7972	0.7185,0.7605
SCCCAM2C04E07.g	AT3G20310	3.3404,3.3173	0.0000,0.0000	0.0000,0.0000	1.2808,2.1735	0.0000,0.0000	0.8907,1.2397	3.4343,2.8284	0.5649,0.7500	0.0000,0.0000	0.0000,0.0000	3.0105,4.3169	1.8725,2.1735
SCCCCL3002B05.b	AT2G14960	6.3643,4.9933	0.7210,1.0277	0.0000,0.0000	0.0000,0.0000	4.5948,4.7568	8.0556,4.9588	2.5669,3.3636	0.4931,0.3950	0.3121,0.4118	0.0000,0.0000	1.7569,1.0822	0.0000,0.0000
SCCCCL3003H02.b	AT4G32280	0.9884,0.8039	1.2058,1.4671	0.0000,0.0000	3.0314,3.1167	1.4980,0.9497	3.5308,3.7064	0.9614,1.3575	0.0000,0.0000	2.3950,3.2266	1.0289,1.3113	2.6574,2.0849	9.7811,6.6807
SCCCCL3005F04.b	AT1G30330	3.3870,3.2490	0.0000,0.0000	1.4162,1.0454	2.0705,1.7839	0.0000,0.0000	0.8956,0.8580	0.0000,0.0000	0.8334,0.6471	1.2100,1.2986	0.0000,0.0000	0.0000,0.0000	1.6737,1.4969
SCCCCL7C03G05.g	AT1G78440	26.9087,17.6305	9.3827,39.3966	9.8492,4.1699	10.1261,4.6913	17.2677,5.5790	11.4716,7.8354	1.3784,1.7975	0.0000,0.0000	0.0000,0.0000	0.0000,0.0000	0.0000,0.0000	0.0000,0.0000
SCCCLB1024B02.g	AT1G74950	0.0000,0.0000	0.6906,0.6316	0.4763,0.4897	1.2184,1.2596	1.2790,1.2684	1.2226,1.3068	2.5491,2.2658	0.8815,0.9611	0.7056,0.6311	0.7505,0.7341	1.2906,1.2693	1.0996,1.2176
SCCCLR1022A02.g	AT1G77330	2.2501,1.7925	0.2349,0.3231	0.4175,0.2132	80.4489,12.8171	245.5716,119.4282	103.2501,79.3413	3.7064,4.6268	0.2892,0.2222	0.2349,0.3635	0.6825,1.2631	0.0000,0.0000	0.0000,0.0000
SCCCLR1048H03.g	AT3G14440	1.3435,0.9612	0.0000,0.0000	1.0475,0.8287	0.0000,0.0000	0.0000,0.0000	0.0000,0.0000	0.7382,1.0807	0.0000,0.0000	0.0000,0.0000	0.8956,1.1900	2.9897,2.0562	0.0000,0.0000
SCCCLR1079F11.g	AT3G16570	1.1933,1.0673	1.1966,1.1826	1.0551,1.0160	0.0000,0.0000	1.5369,1.1297	0.0000,0.0000	0.9000,1.0619	1.2816,0.9549	0.9644,0.9891	0.7145,0.7600	1.6609,1.4835	2.1585,1.6667
SCCCLR1C01E03.g	AT2G39940	0.0000,0.0000	1.5021,1.4439	1.2614,1.1975	0.0000,0.0000	0.0000,0.0000	1.6795,1.7666	0.4897,0.5169	1.3566,1.4651	1.1274,1.1080	1.3632,1.3186	0.9927,0.9894	0.8833,0.9513
SCCCLR2004E11.g	-	0.6561,0.9151	1.1119,1.3351	0.7579,0.8663	0.0000,0.0000	0.7939,1.0619	0.0000,0.0000	0.9881,1.0462	0.9908,1.1933	0.9678,0.8299	0.6584,0.4897	1.5627,2.1140	1.1157,1.2754
SCCCRZ1C01C08.g	AT1G59750	1.0081,1.3416	1.0183,0.9536	0.8450,1.0928	1.9494,1.9026	0.9208,1.1769	1.2033,1.2008	0.9398,0.8293	0.8815,0.8969	1.0135,0.8100	1.1983,0.9433	1.0905,1.1400	1.2218,1.0228
SCCCRZ3002H05.g	AT3G52430	1.3528,1.2861	0.7495,0.8699	1.2243,0.9754	3.7064,4.1125	0.0000,0.0000	1.5433,1.2888	1.3566,1.5922	0.8687,0.7351	0.9879,1.1157	0.9950,0.9617	0.0000,0.0000	0.0000,0.0000
SCEPAM2015F01.g	AT1G59750	0.6736,0.5901	1.4661,1.4866	1.1173,1.0053	1.5052,1.4201	0.0000,0.0000	0.5996,0.5532	0.5840,0.6611	1.0636,1.0830	0.7042,0.8421	1.0212,1.1423	1.0014,1.0417	1.0504,0.9536
SCEPRT2043H06.g	AT2G46400	1.2423,1.4449	0.9259,0.9525	0.9400,0.9908	1.0475,0.8117	0.0000,0.0000	0.8213,1.0170	1.1212,0.9424	1.4610,1.4083	0.0000,0.0000	0.0000,0.0000	6.5432,9.0005	0.0000,0.0000
SCEPRZ1008H10.g	AT3G50660	1.8050,1.9440	1.0492,0.8574	1.1543,1.2861	0.0000,0.0000	0.0000,0.0000	0.0000,0.0000	1.7315,1.6066	0.6671,0.6926	0.9375,0.8803	0.9006,1.0521	0.7786,0.9871	1.0875,1.0613
SCEPRZ3046G08.g	AT2G46690	1.0815,0.9354	1.3416,1.6256	0.9682,0.8345	0.9025,0.6816	0.0000,0.0000	0.7336,0.6538	0.7280,0.7526	1.5178,1.2941	0.8839,0.8981	1.9292,2.5140	0.9811,0.7961	1.1991,0.9995
SCEQLB1063D10.g	AT3G28007	0.0000,0.0000	0.7668,0.9704	0.0000,0.0000	0.8981,0.6092	14.3204,8.8766	8.8766,6.4980	0.4796,0.4353	1.4123,1.0898	0.9560,1.2684	0.6342,0.6194	0.0000,0.0000	0.0000,0.0000
SCEQLB1067C03.g	AT4G15560	0.7674,1.0431	0.7260,0.6342	0.0000,0.0000	1.9958,2.2658	1.1423,1.3454	1.8947,1.9684	0.7027,0.5552	0.7361,0.9221	0.8515,0.7479	1.2125,1.0183	0.0000,0.0000	1.1073,1.2799
SCEQLR1050D04.g	AT1G14920	0.9151,0.9904	0.8462,0.8956	1.0792,1.0312	1.6818,2.0849	0.6625,0.7366	0.9903,1.0148	1.1004,0.9779	0.9923,0.9227	1.1543,1.0652	0.0000,0.0000	0.7387,0.6897	0.9845,1.0305
SCEQRT2093D08.g	-	0.0000,0.0000	0.0000,0.0000	1.6256,1.0785	0.9509,1.1696	0.8368,1.0361	0.0000,0.0000	2.9282,0.7989	11.3137,9.6465	3.2490,4.0000	0.2500,0.1731	0.7505,1.0905	0.0000,0.0000
SCEZLR1009E06.g	-	0.0000,0.0000	0.0000,0.0000	1.1647,0.7392	0.0000,0.0000	1.4025,0.7210	0.0000,0.0000	1.2159,1.4732	0.5700,0.3950	0.0000,0.0000	1.5977,2.3950	1.3041,0.7933	0.0000,0.0000
SCEZLR1052C06.g	AT2G01830	0.7846,1.0837	0.9911,0.9013	0.0000,0.0000	0.0000,0.0000	0.7056,1.1150	0.6940,0.7500	0.7542,0.6033	0.9682,1.1688	0.0000,0.0000	1.0905,1.1243	1.1736,1.1712	0.5494,0.5930
SCEZRZ1017B08.g	AT3G18130	1.9793,2.1735	0.4796,0.4353	1.2501,1.2058	1.2950,1.2790	0.8675,0.7700	0.8368,1.0668	0.0000,0.0000	0.4698,0.5724	0.0000,0.0000	1.1305,0.9988	0.0000,0.0000	0.9056,1.0245
SCJFLR1035B01.g	AT5G14920	0.7155,0.5230	0.0000,0.0000	0.7351,0.8247	0.1805,0.2698	0.1672,0.2483	0.0000,0.0000	0.9279,1.5042	0.0000,0.0000	0.0000,0.0000	1.0490,0.7140	0.3686,0.3231	0.0000,0.0000
SCJFLR1073H12.g	AT2G39800	0.8736,0.8106	0.8754,0.8693	0.5958,0.5868	0.7295,0.6680	0.7495,0.7972	0.8247,0.7754	0.9069,0.8932	1.1672,1.2834	0.8139,0.7994	0.9000,0.8742	0.8016,0.7857	0.7889,0.8615
SCJFRT1007A12.g	AT3G04580	1.3566,1.5713	0.9623,0.9013	1.0473,1.2658	2.3950,2.8089	1.7496,1.9588	0.0000,0.0000	1.2932,1.2226	0.7245,0.8706	1.0951,0.8627	0.8675,0.7928	1.0294,1.1392	0.8981,0.9770
SCJFRZ1005F02.g	AT3G63210	0.0000,0.0000	0.9658,0.9396	0.7225,0.9151	0.4931,0.5126	2.2191,2.5315	1.8176,2.0279	0.4830,0.4414	0.9829,0.8639	0.9466,0.7642	0.6386,0.4931	1.7593,1.7315	1.3077,1.2535
SCJFRZ2005A01.g	AT1G01360	0.7516,0.9006	0.9157,0.8950	0.9563,1.0389	0.0000,0.0000	2.2191,1.9292	1.9066,1.8404	0.8202,0.7150	0.9587,0.9708	1.1785,1.0460	0.9298,0.9559	0.0000,0.0000	1.2693,1.2666
SCJFRZ2011C11.g	AT4G39400	0.0000,0.0000	0.0000,0.0000	1.0770,0.8265	1.1173,0.9449	0.0000,0.0000	0.7531,0.6783	0.3816,0.4506	0.0000,0.0000	0.0000,0.0000	0.7341,0.8796	1.1181,0.8580	1.2941,0.9764
SCJFRZ2013F03.g	AT4G17500	1.6155,1.5508	0.9189,1.0081	0.0000,0.0000	2.4284,2.1585	5.2054,3.1821	0.0000,0.0000	1.2414,1.3287	0.9845,0.8083	0.0000,0.0000	1.2605,1.1196	3.1167,2.7132	0.0000,0.0000
SCJFRZ2028F06.g	AT1G29450	1.1096,1.2861	0.0000,0.0000	0.0000,0.0000	1.0059,0.8988	1.1173,0.7326	1.0845,0.7260	1.4449,1.5519	0.0000,0.0000	0.0000,0.0000	0.7765,1.2159	0.0000,0.0000	2.4794,2.1886
SCJFRZ2032B09.g	AT5G42650	1.9426,2.1735	0.7658,0.5872	0.2643,0.3511	0.8111,1.0263	0.0000,0.0000	0.0000,0.0000	1.6795,1.4103	0.6439,0.7240	0.3789,0.2832	1.1431,0.9781	1.0733,1.4661	1.1196,1.2623
SCJFSB1011E04.g	-	0.0000,0.0000	0.0000,0.0000	2.2501,1.7387	0.0000,0.0000	1.0684,0.8766	1.0671,0.9461	1.2588,1.3305	1.1297,0.8615	1.2861,1.3660	1.1204,1.3122	1.2501,0.9691	1.2834,1.0300
SCJLRT1014G09.g	AT4G09510	1.1623,1.3880	0.9622,0.8426	0.9063,1.2596	0.0000,0.0000	0.3978,0.4698	0.0000,0.0000	1.7666,1.3594	0.8156,1.0364	1.1150,0.9208	0.8956,0.7479	0.7884,1.0134	0.0000,0.0000
SCJLRZ1019A02.g	AT1G79180	0.9272,1.1909	0.6588,0.6105	1.2150,0.7647	1.1527,1.1794	0.3635,0.3345	0.2832,0.2872	1.6110,1.7363	2.6027,2.7321	3.9724,3.2043	0.0000,0.0000	2.2974,1.8635	1.7459,1.5922
SCJLRZ1019D02.g	AT3G23150	0.0000,0.0000	1.7171,1.7219	1.6760,1.5497	4.2575,4.6913	1.7267,1.9958	3.1821,2.9897	0.8128,0.8663	0.9802,0.9702	0.9292,0.9359	1.7556,1.5199	0.7743,0.7830	0.0000,0.0000
SCMCAM2083C07.g	-	2.3295,1.8063	1.3068,1.3794	1.0770,0.8852	2.1735,1.8790	4.8568,4.0000	3.9177,3.7842	0.6484,0.7290	1.2492,1.2799	0.7326,0.8888	1.0220,1.1329	1.0305,1.0049	1.0332,0.9311
SCQSAD1055E08.b	AT5G13630	0.0000,0.0000	1.3250,1.1416	0.9644,1.0785	0.3923,0.2952	1.4773,1.2579	2.0139,2.0000	0.5540,0.5668	1.3651,1.4856	1.2167,1.1471	0.0000,0.0000	1.1392,1.1065	1.6970,1.6529
SCQSHR1023B08.g	AT4G25480	2.5140,2.3134	3.1821,3.4343	1.2808,1.0488	3.1602,2.4967	3.0951,1.9453	0.6662,0.6552	1.6725,1.8176	3.4581,3.2266	0.0000,0.0000	0.0000,0.0000	2.0139,1.8404	0.5000,0.5400
SCQSLR1090A05.g	AT3G20310	1.5572,1.5540	1.3938,1.5433	1.0091,0.9865	1.0126,0.8316	1.0104,0.7568	0.3896,0.4118	1.7459,1.7243	1.4330,1.3122	0.9240,0.8882	0.5337,0.5430	1.7411,1.6099	0.8310,0.7819
SCRFAD1024F09.g	AT5G23190	0.6718,1.6256	0.0000,0.0000	0.0000,0.0000	0.0000,0.0000	0.0000,0.0000	0.0000,0.0000	1.1551,0.3896	7.0616,2.8879	3.8906,5.3889	0.3209,0.2661	0.7868,0.7922	3.3636,5.1694
SCRFRZ3056G09.g	AT1G37130	0.9613,1.0625	1.0800,1.0291	1.2509,1.3851	1.2588,1.2329	0.8675,0.9874	1.1736,1.2995	1.0951,0.9924	1.4083,1.5823	1.9588,1.7556	1.0661,0.9559	1.2117,1.2544	1.7654,1.8251
SCSBHR1056B08.g	AT5G10030	0.5407,0.5975	1.2108,1.2968	1.1503,1.0104	1.1933,1.2397	0.0000,0.0000	0.0000,0.0000	0.0000,0.0000	1.0928,1.0203	0.9031,0.9454	0.0000,0.0000	1.3566,1.1111	1.1384,1.1360
SCSBRZ3125A10.g	AT1G64280	6.6807,6.7740	0.7552,1.1966	0.0000,0.0000	0.0000,0.0000	0.4796,0.3560	0.0000,0.0000	2.6390,4.1125	0.6117,0.6480	0.6602,0.6190	1.1567,1.1487	0.9119,1.5168	1.4990,3.0738
SCSFFL4082E10.g	-	0.5285,0.4965	0.8039,0.8111	0.6173,0.5816	0.4444,0.2973	0.4601,0.3711	0.6250,0.6109	0.4293,0.4569	0.8895,0.9743	0.0000,0.0000	0.0000,0.0000	0.9605,0.8925	0.0000,0.0000
SCSGHR1066C03.b	AT5G13930	0.9646,1.0285	1.4231,1.1495	0.8111,0.9479	1.4035,0.8316	1.8201,0.9348	1.2950,0.7642	0.4763,0.4263	0.0000,0.0000	0.4118,0.3686	0.7966,1.1212	1.0860,0.7516	0.0000,0.0000
SCSGLR1084D12.g	AT1G73730	1.0214,1.4479	1.2150,0.8438	0.9914,1.1835	2.3784,2.6759	1.2977,1.6245	0.0000,0.0000	1.4856,0.9860	0.7485,1.1495	0.0000,0.0000	1.2959,1.1631	0.8386,1.2781	0.8328,1.4439
SCVPLR2027A11.g	AT3G07390	4.4383,3.2716	0.3487,0.3536	1.2623,0.9928	1.0325,0.8247	0.0000,0.0000	0.5187,0.4090	3.9449,4.0558	0.0000,0.0000	0.0000,0.0000	0.9576,0.8963	0.0000,0.0000	1.1607,0.9779
SCVPRT2082D02.g	AT1G29460	0.0000,0.0000	0.0000,0.0000	1.4152,1.2553	0.0000,0.0000	3.0105,2.5140	0.8044,1.0725	0.0000,0.0000	0.0000,0.0000	3.8637,3.2716	0.0000,0.0000	0.0000,0.0000	0.7101,0.7792
SCVPRZ2039F04.g	AT5G03280	0.7145,0.6863	0.9915,1.1950	1.0928,0.8609	0.0000,0.0000	0.0000,0.0000	0.5437,0.5031	0.8409,0.8305	1.2483,1.1527	0.9646,1.0762	0.9056,1.0973	0.0000,0.0000	0.9529,0.8586
SCVPRZ2041G12.g	AT4G37390	0.0000,0.0000	3.9449,6.4980	9.5137,6.4980	20.2521,15.4550	15.2422,9.0631	44.3235,21.1121	0.1805,0.4234	0.0000,0.0000	0.0000,0.0000	0.0000,0.0000	0.0000,0.0000	6.1475,5.8971

## Sheet: Table S4
Table S4. Transcription factor families significantly enriched in this study. ND means not detected as significantly enriched. Differentially expressed (DE) transcripts from co-hybridizations for the same treatment (ethephon, E; and AVG, A) and plant tissue (leaves, L; and upper internodes, UI) were collapsed.
Transcription factor family	LE		UIE		LA		UIA
	p-value	genes	p-value	genes	p-value	genes	p-value	genes
bHLH	ND	ND	3.47e-06	8	0.000762	6	0.0625	4
NAC	0.0081	4	1.31e-05	6	0.006	4	0.000268	5
AP2-EREBP	0.00186	6	0.000105	7	0.000111	7	5.81e-06	8
MYB	0.023	6	0.000268	8	ND	ND	0.000213	8
WRKY	0.172	3	0.012	4	ND	ND	ND	ND
ARF	ND	ND	0.0123	3	ND	ND	ND	ND
ZIM	4.26e-06	4	0.0469	2	3.13e-06	4	ND	ND
bZIP	ND	ND	0.114	4	ND	ND	0.605	3
JUMONJI	ND	ND	0.263	2	ND	ND	ND	ND
Homeobox	ND	ND	0.328	3	ND	ND	ND	ND
ARR-B	ND	ND	0.464	2	ND	ND	ND	ND
GRAS	ND	ND	0.994	2	ND	ND	ND	ND
C2C2-Dof	ND	ND	ND	ND	0.143	2	ND	ND

## Sheet: Table S5
Table S5. Primers for reference and target genes used in qPCR analysis. The PUB primer, designed by Papini-Terzi et al. 2005 (doi: 10.1093/dnares/12.1.27), was used as reference. The alias was based on orthology to Arabidopsis (detailed in Table S1).
NCBI accession	Probe ID	SAS	Alias	Primer forward (5'-3')	Primer reverse (5'-3')	Amplicon (bp)
CA116504.1	GS1_SS_11027_15209	SCCCLR1022A02.g	ACO5	F: GCCAAGCAGAAGTTCCAG	R: TCCGTACTAGCAAGTTTTAAGC	97
CA131347.1	GS1_SS_25589_17894	SCJLRZ1019D02.g	ETR2	F: GCTGGAGGATGGCAAATGAC	R: ACCACCACCCAAGTTTCTATGA	93
CA111353.1	GS1_SS_08909_07286	SCAGLB1069B10.g	ERS1	F: GTTGTCGTGCTCTTGCTA	R: GCTCTCATTGCCCTGTTAA	110
CA133417.1	GS1_SS_12143_18348	SCJFRT1007A12.g	EIN4	F: GTTGGCTGCCGTTGATTG	R: CTAGTGTGACTGGTTTCTGGAT	108
CA095200.1	GS1_SS_15142_20424	SCVPRZ2039F04.g	EIN2	F: AGATGTAGTCTGCTGATGC	R: CAGTATTTGCGACCTCTCT	117
CA190765.1	GS1_SS_15236_15796	SCSGLR1084D12.g	EIL3	F: CCTGATTTGGCTGGGAGTTCT	R: GTCCACTGGCATACTGCTCTG	97
CA101597.1	GS1_SS_02965_21769	SCJFRZ2013F03.g	ERF1	F: GAAGGGAGAAGGCGGTTT	R: GCGTAGTACAGGGCAGTA	105
CA103790.1	GS1_SS_09959_13220	SCMCLR1122H05.g	Putative ERF	F: CGACCTTGACCTGAACTG	R: GGAAGAAACTACATGCAGTCA	92
CA117074.1	GS1_SS_22576_17541	SCAGLR1064B08.g	RAP2-2	F: AGCCGATAGCCTATTCTA	R: CATACAGTACCTACGAACAT	84
CA071915.1	GS1_SS_06324_18757	SCCCCL4002B07.g	RAP2-12	F: GAGTTACAGACACAGAGT	R: GACGACTAAGCAACAATC	91
CA102105.1	GS1_SS_07903_08943	SCEZHR1048C09.g	SAG12	F: ATCACGACCCAAGCATCATAT	R: CAAGCCAATCTGCACATTACAA	120
CA100660.1	GS1_SS_25628_13940	SCVPRT2073C10.g	HEL, PR4	F: ACATTCGTCACTTGGTCT	R: ATCGTCAGTTGCCTCTTA	76
CA096336.1	GS1_SS_24814_09036	SCAGCL6013C08.g	HEL, PR4	F: GTTCGTCAACTGCTAGTAG	R: CACTTATTGGCTCGTAGG	75
CA164927.1	GS1_SS_33254_19056	SCSBRZ3125A10.g	NPR1	F: GGAGACTATCAAGCGATG	R: TCCCAGGTCTCCAAAACCGTGAT	83
CA071184.1	GS1_SS_13278_17807	SCCCLR1066B10.g	CESA3	F: TGAGTGGTGGAGGAATGAA	R: TTGAGGTGACAGTGAAGTTG	122
CA263445.1	GS1_SS_24497_14077	SCRLLB2032D09.g	PDF2.3	F: CGCCGAAGAAGAAAGGAATC	R: GAGCAGCAGCATGACGAG	90
-	GS1_SS_25481_14374	SCACSD2018E08.g	VSP2	F: AAGGAGGTCTGGGTGTTC	R: CGAGTTGTATGGCTCAGA	93
-	-	SCCCST2001G02.g	PUB	F: CCGGTCCTTTAAACCAACTCAGT	R: CCCTCTGGTGTACCTCCATTTG	91
